# Supplementary material for: ZBTB38 is dispensable for antibody responses
Source: PLoS One. 2020 Sep 21;15(9):e0235183. doi: 10.1371/journal.pone.0235183 (PMC7505459; doi:10.1371/journal.pone.0235183)
Supplement: S1 Table — (XLSX) [file pone.0235183.s006.xlsx]

## Sheet: Wt vs KO
Supplemental Table 1. Differentially-expressed Genes between ZBTB38-deficient and -sufficient Germinal Center B cells.
GeneID	Base Mean	log2(FC)	StdErr	Wald-Stats	P-value	P-adj
Sva	73.2261	-1.03357	0.210692	-4.90561	9.3138e-07	0.0155131
Trpm1	11.6115	0.647324	0.138424	4.67638	2.91984e-06	0.0243164
Pdcd1	244.033	0.900701	0.210507	4.27873	1.87963e-05	0.0626142
Rag2	84.6567	-0.952057	0.220354	-4.32059	1.55614e-05	0.0626142
Zbtb38	1563.02	0.859799	0.20084	4.28101	1.86045e-05	0.0626142
Adk	2005.68	-0.766032	0.184331	-4.15574	3.24233e-05	0.0771488
Olfr984	262.465	-0.918466	0.220318	-4.16881	3.06189e-05	0.0771488
Cd3e	271.217	0.870823	0.21199	4.10784	3.99369e-05	0.0787677
Zfp174	24.8007	0.651426	0.159152	4.09311	4.25618e-05	0.0787677
Arih1	2218.28	0.426616	0.107389	3.97262	7.10863e-05	0.118401
Smad5	223.901	-0.749915	0.198255	-3.78257	0.000155217	0.235026
Mycbp	35.1525	-0.808307	0.215644	-3.74834	0.00017801	0.247078
Ryr2	40.2279	0.471039	0.128071	3.67794	0.000235121	0.301244
Ireb2	1259.59	0.517423	0.14536	3.5596	0.00037142	0.441884
Ighv1-11	61.0361	0.763368	0.218403	3.49523	0.000473653	0.497333
Ruvbl2	169.057	-0.728152	0.209437	-3.47671	0.000507604	0.497333
Tab3	289.823	0.768081	0.220572	3.48222	0.000497275	0.497333
Fbxo32	175.685	0.657359	0.192751	3.41041	0.000648647	0.600214
Chrnb4	20.8385	0.64232	0.192105	3.34359	0.000827017	0.68874
Naa30	823.326	0.560644	0.166981	3.35752	0.000786452	0.68874
Cerk	799.895	0.60302	0.185901	3.24378	0.00117956	0.893037
Nudt1	161.611	-0.680689	0.209711	-3.24584	0.00117106	0.893037
Ikbkg	1585.05	0.542454	0.168969	3.21037	0.00132562	0.919982
Ski	44.652	0.645301	0.200554	3.21759	0.00129273	0.919982
Nagpa	129.533	-0.694075	0.217615	-3.18947	0.00142534	0.949619
Igkv4-91	723.921	-0.698649	0.220407	-3.16982	0.00152535	0.977161
Ankrd55	57.6764	0.626144	0.199151	3.14407	0.00166614	0.991118
Cd33	32.0942	0.616546	0.195916	3.14699	0.00164961	0.991118
0610009B22Rik	506.797	-0.230454	0.198005	-1.16388	0.244474	0.999713
0610009O20Rik	347.848	-0.268007	0.200084	-1.33947	0.180418	0.999713
0610010F05Rik	419.105	0.0507968	0.21727	0.233796	0.815144	0.999713
0610010K14Rik	591.539	-0.079356	0.213025	-0.37252	0.709505	0.999713
0610012G03Rik	842.107	-0.192238	0.198754	-0.967215	0.333436	0.999713
0610030E20Rik	1674.35	0.147083	0.147255	0.998837	0.317874	0.999713
0610037L13Rik	1096.76	-0.078348	0.159584	-0.490952	0.623461	0.999713
0610040J01Rik	8.35165	0.0222135	0.115756	0.191899	0.847821	0.999713
2020-03-01	1299.15	-0.20882	0.190576	-1.09573	0.273196	0.999713
2020-09-01	5089.66	-0.0220287	0.14053	-0.156754	0.875438	0.999713
2020-09-10	210.148	0.0491066	0.184726	0.265835	0.790366	0.999713
2020-09-11	647.657	0.188999	0.210529	0.897731	0.369329	0.999713
1110002E22Rik	1.58038	-0.025479	0.0500695	-0.508872	0.610842	0.999713
1110004E09Rik	589.519	-0.0689227	0.18333	-0.375949	0.706955	0.999713
1110004F10Rik	720.582	-0.319822	0.198636	-1.61009	0.107378	0.999713
1110008F13Rik	3521.21	-0.197149	0.177113	-1.11312	0.265655	0.999713
1110008L16Rik	296.478	0.405132	0.207158	1.95566	0.0505049	0.999713
1110008P14Rik	770.931	-0.126857	0.218229	-0.581302	0.561037	0.999713
1110012L19Rik	478.76	0.060152	0.16396	0.36687	0.713716	0.999713
1110032A03Rik	225.487	0.0659261	0.217934	0.302505	0.762267	0.999713
1110032F04Rik	11.0032	0.00752257	0.0709287	0.106058	0.915536	0.999713
1110034G24Rik	8.32527	-0.0558552	0.0985818	-0.566588	0.570994	0.999713
1110051M20Rik	89.3183	0.0294917	0.212345	0.138886	0.88954	0.999713
1110059E24Rik	4033.57	-0.390876	0.186347	-2.09757	0.0359435	0.999713
1110059G10Rik	716.493	-0.238664	0.20778	-1.14864	0.250705	0.999713
1110065P20Rik	210.253	-0.310582	0.218271	-1.42292	0.154759	0.999713
1190002N15Rik	706.222	0.17588	0.17933	0.980763	0.326709	0.999713
1190005I06Rik	7.15299	-0.0528561	0.129865	-0.407009	0.684001	0.999713
1190007I07Rik	228.009	-0.323381	0.220537	-1.46634	0.142556	0.999713
2020-09-12	0.58719	0.0073116	0.047953	0.152474	0.878813	0.999713
1300017J02Rik	11.6287	-0.0790797	0.163576	-0.483443	0.628781	0.999713
2020-09-14	0.509596	0.0182675	0.0475022	0.384561	0.700563	0.999713
1500009C09Rik	8.35287	-0.0902855	0.0912639	-0.989279	0.322527	0.999713
1500009L16Rik	12.5533	0.0234503	0.0692208	0.338775	0.734779	0.999713
1500011B03Rik	761.48	0.0434598	0.185477	0.234314	0.814741	0.999713
1500011K16Rik	164.602	-0.202702	0.212223	-0.955135	0.33951	0.999713
1500015O10Rik	0.253272	0.00884746	0.0471441	0.187668	0.851137	0.999713
1520401A03Rik	1.80514	-0.0256628	0.0502499	-0.510702	0.60956	0.999713
1600002K03Rik	395.692	-0.168402	0.215838	-0.780221	0.435261	0.999713
1600012H06Rik	800.725	-0.0316311	0.183663	-0.172224	0.863261	0.999713
1600014C10Rik	389.781	0.00737254	0.218377	0.0337606	0.973068	0.999713
1600015I10Rik	1.01633	-0.0247223	0.0493193	-0.50127	0.616181	0.999713
1700001C19Rik	7.99553	0.101539	0.139682	0.726925	0.467272	0.999713
1700001J03Rik	0.682023	-0.0237244	0.0483117	-0.491069	0.623378	0.999713
1700001K19Rik	1.39914	-0.0112908	0.0544423	-0.20739	0.835705	0.999713
1700001O22Rik	1.18092	-0.000693637	0.0496426	-0.0139726	0.988852	0.999713
1700001P01Rik	2.2389	0.029451	0.073638	0.399942	0.689199	0.999713
1700003F12Rik	0.26458	-0.0134092	0.0471441	-0.284431	0.77608	0.999713
1700006E09Rik	0.871265	0.056663	0.0483679	1.1715	0.241397	0.999713
1700007K09Rik	0.664457	0.0695266	0.0482538	1.44085	0.149626	0.999713
1700008O03Rik	4.98276	-0.0618324	0.09032	-0.684592	0.493601	0.999713
1700010B08Rik	0.917068	0.0311355	0.0491276	0.633769	0.526231	0.999713
1700010I14Rik	195.937	0.0174811	0.219862	0.0795091	0.936628	0.999713
1700011H14Rik	0.525585	0.0438815	0.0476161	0.92157	0.356753	0.999713
1700015F17Rik	1.09124	-0.0248525	0.0494493	-0.502586	0.615256	0.999713
1700016D06Rik	0.545619	-0.0229487	0.0476036	-0.48208	0.629749	0.999713
1700016G14Rik	1.44132	0.01441	0.0499786	0.288323	0.7731	0.999713
1700016K19Rik	2.81151	0.0175184	0.0604258	0.289916	0.77188	0.999713
1700017B05Rik	1642.41	-0.0426211	0.148001	-0.287978	0.773363	0.999713
1700019A02Rik	0.847949	0.00153738	0.0489651	0.0313975	0.974953	0.999713
1700019D03Rik	73.8985	-0.0219359	0.132653	-0.165363	0.868658	0.999713
1700020D05Rik	1.86225	0.0250135	0.0503011	0.497274	0.618996	0.999713
1700020L24Rik	4.03314	0.0573506	0.0804079	0.713246	0.475694	0.999713
1700021F05Rik	368.454	-0.22583	0.198232	-1.13922	0.25461	0.999713
1700022I11Rik	3.23683	-0.0688842	0.114189	-0.603246	0.546345	0.999713
1700023F06Rik	1.46181	0.0753062	0.0499566	1.50743	0.1317	0.999713
1700025B11Rik	0.601715	-0.0234031	0.0479829	-0.487739	0.625735	0.999713
1700025C18Rik	1.51173	-0.0179607	0.0758732	-0.23672	0.812874	0.999713
1700025F22Rik	0.120343	-0.00785322	0.0471441	-0.166579	0.867701	0.999713
1700025G04Rik	10.3097	0.0704348	0.148991	0.472746	0.636394	0.999713
1700028J19Rik	26.2075	-0.158313	0.140979	-1.12296	0.261455	0.999713
1700029F12Rik	17.2989	0.089237	0.143638	0.621264	0.534426	0.999713
1700029I15Rik	21.0748	0.0191044	0.15881	0.120297	0.904248	0.999713
1700029J07Rik	78.1685	0.0668563	0.157291	0.42505	0.6708	0.999713
1700030J22Rik	2.54055	0.0405989	0.0506073	0.802235	0.422417	0.999713
1700031M16Rik	0.373231	0.00344805	0.0471756	0.0730897	0.941735	0.999713
1700034I23Rik	0.395094	-0.0189021	0.0471571	-0.400832	0.688544	0.999713
1700037C18Rik	363.853	0.173708	0.165783	1.0478	0.294729	0.999713
1700037H04Rik	645.422	-0.0491934	0.219277	-0.224343	0.82249	0.999713
1700056E22Rik	61.2206	0.0533559	0.218446	0.244253	0.807035	0.999713
1700061G19Rik	0.387052	0.0034049	0.0471755	0.0721751	0.942463	0.999713
1700064H15Rik	3.23563	0.0597692	0.0929787	0.642826	0.520337	0.999713
1700066B19Rik	91.8942	-0.168231	0.217848	-0.772241	0.439972	0.999713
1700066M21Rik	410.428	0.108472	0.211137	0.513751	0.607426	0.999713
1700067K01Rik	5.45354	0.0117697	0.100237	0.117418	0.906528	0.999713
1700088E04Rik	20.8924	-0.154003	0.179478	-0.858064	0.390857	0.999713
1700092M07Rik	12.3856	-0.0589199	0.12522	-0.470529	0.637977	0.999713
1700093K21Rik	1.29962	0.0543931	0.0558288	0.974284	0.329916	0.999713
1700102P08Rik	17.8544	0.0731379	0.183576	0.398407	0.69033	0.999713
1700109H08Rik	13.3634	-0.0146379	0.12154	-0.120437	0.904137	0.999713
1700122O11Rik	0.131698	-0.00785322	0.0471441	-0.166579	0.867701	0.999713
1700123O20Rik	1618.11	-0.0755261	0.163391	-0.462242	0.643907	0.999713
1700125H20Rik	2.23812	-0.0273272	0.0518135	-0.527415	0.597906	0.999713
1700129C05Rik	0.376283	-0.0189021	0.0471571	-0.400832	0.688544	0.999713
1810009A15Rik	1966.75	-0.268305	0.182376	-1.47116	0.141247	0.999713
1810009J06Rik	0.658491	-0.0236366	0.048222	-0.490162	0.624019	0.999713
1810010H24Rik	379.451	-0.0430781	0.214271	-0.201045	0.840663	0.999713
1810011H11Rik	44.2926	-0.0624891	0.101493	-0.615698	0.538094	0.999713
1810022K09Rik	2540.97	-0.335528	0.210135	-1.59672	0.110328	0.999713
1810024B03Rik	11.5073	-0.0662701	0.182593	-0.36294	0.71665	0.999713
1810030O07Rik	2381.09	-0.0967146	0.180448	-0.535969	0.59198	0.999713
1810032O08Rik	345.3	-0.0735931	0.219772	-0.334862	0.737729	0.999713
1810037I17Rik	2749.54	-0.360683	0.2073	-1.73991	0.0818752	0.999713
1810041L15Rik	2.06526	0.0320428	0.0891043	0.35961	0.719139	0.999713
1810043G02Rik	405.181	-0.313207	0.209604	-1.49428	0.135101	0.999713
1810046K07Rik	7.73493	-0.0172305	0.0755417	-0.228092	0.819575	0.999713
1810049J17Rik	3.48704	-0.0441714	0.122211	-0.361437	0.717773	0.999713
1810055G02Rik	230.039	0.455484	0.22058	2.06494	0.0389287	0.999713
1810062G17Rik	20.982	-0.0878403	0.140139	-0.626808	0.530785	0.999713
2020-03-02	4526.98	0.122058	0.10227	1.19349	0.232679	0.999713
2020-09-02	2398.73	0.0281682	0.159711	0.17637	0.860003	0.999713
2010003K11Rik	3.03181	-0.0261739	0.0507484	-0.51576	0.606022	0.999713
2010005H15Rik	6.41844	-0.103396	0.140054	-0.738259	0.460357	0.999713
2010107E04Rik	3270.43	-0.361328	0.204015	-1.77108	0.0765471	0.999713
2010109A12Rik	14.74	0.0286127	0.163188	0.175335	0.860816	0.999713
2010109I03Rik	279.31	0.186554	0.220153	0.847386	0.39678	0.999713
2010111I01Rik	1009.9	-0.393767	0.17274	-2.27954	0.0226349	0.999713
2010300C02Rik	6.935	0.0351337	0.0828956	0.423831	0.671689	0.999713
2010315B03Rik	783.074	0.196259	0.181157	1.08337	0.278645	0.999713
2200002D01Rik	83.0171	0.0552911	0.219904	0.251432	0.80148	0.999713
2200002J24Rik	6.89916	0.00554084	0.0951023	0.0582618	0.95354	0.999713
2210010C04Rik	14.7298	0.0764225	0.14963	0.510745	0.60953	0.999713
2210016F16Rik	2891.93	-0.0701476	0.172185	-0.407396	0.683717	0.999713
2210016L21Rik	1206.34	0.0422855	0.192237	0.219965	0.825898	0.999713
2210017I01Rik	47.8995	-0.0435635	0.219578	-0.198397	0.842735	0.999713
2210408I21Rik	85.9379	0.0210659	0.157863	0.133444	0.893842	0.999713
2210418O10Rik	376.052	-0.363725	0.204618	-1.77758	0.075473	0.999713
2300009A05Rik	273.248	-0.328081	0.215385	-1.52323	0.127701	0.999713
2310009B15Rik	377.569	-0.24634	0.220562	-1.11688	0.264047	0.999713
2310011J03Rik	2177.59	-0.173881	0.154936	-1.12228	0.261745	0.999713
2310022A10Rik	137.33	0.0775989	0.220518	0.351894	0.724918	0.999713
2310022B05Rik	92.8716	-0.172792	0.219533	-0.787092	0.431228	0.999713
2310030G06Rik	0.131698	-0.00785322	0.0471441	-0.166579	0.867701	0.999713
2310033P09Rik	952.786	-0.156041	0.202534	-0.770442	0.441038	0.999713
2310034G01Rik	8.4277	0.0879651	0.119034	0.738991	0.459912	0.999713
2310035C23Rik	884.285	0.327012	0.211028	1.54962	0.121234	0.999713
2310039H08Rik	367.216	-0.102192	0.209515	-0.487755	0.625724	0.999713
2310057J18Rik	2.69373	-0.0337632	0.0869246	-0.38842	0.697705	0.999713
2310057M21Rik	424.596	-0.082393	0.210253	-0.391875	0.695151	0.999713
2310057N15Rik	0.739498	-0.00686227	0.0485882	-0.141233	0.887686	0.999713
2310061I04Rik	558.958	-0.0662594	0.199808	-0.331615	0.74018	0.999713
2410002F23Rik	1763.93	-0.109358	0.216524	-0.505061	0.613516	0.999713
2410004B18Rik	396.563	-0.159521	0.210995	-0.75604	0.449625	0.999713
2410004P03Rik	111.517	-0.278402	0.22013	-1.26472	0.205972	0.999713
2410015M20Rik	1546.07	-0.122825	0.194712	-0.630806	0.528167	0.999713
2410089E03Rik	289.725	0.0927327	0.219141	0.423164	0.672175	0.999713
2410131K14Rik	692.913	-0.00079954	0.194145	-0.00411827	0.996714	0.999713
2410141K09Rik	19.2573	-0.168033	0.147768	-1.13714	0.25548	0.999713
2510002D24Rik	176.442	0.167932	0.220322	0.76221	0.445935	0.999713
2510009E07Rik	1192.45	-0.11934	0.219738	-0.543103	0.587059	0.999713
2510039O18Rik	3745.11	0.0526151	0.113688	0.462802	0.643506	0.999713
2610001J05Rik	1709.12	-0.0534441	0.183281	-0.291597	0.770594	0.999713
2610002M06Rik	681.489	-0.146657	0.197962	-0.740831	0.458796	0.999713
2610008E11Rik	822.815	-0.038291	0.218888	-0.174934	0.861131	0.999713
2610021A01Rik	745.441	-0.23383	0.210845	-1.10901	0.267424	0.999713
2610042L04Rik	1.90958	-0.0257205	0.0502832	-0.511513	0.608992	0.999713
2610044O15Rik8	1127.09	0.128818	0.166567	0.773373	0.439302	0.999713
2610301B20Rik	1.19602	0.0741624	0.0496275	1.49438	0.135076	0.999713
2610318N02Rik	597.571	-0.00331712	0.213197	-0.015559	0.987586	0.999713
2610507B11Rik	5054.45	0.369758	0.187513	1.9719	0.048621	0.999713
2610524H06Rik	759.44	-0.116804	0.199977	-0.584085	0.559163	0.999713
2610528A11Rik	0.722058	-0.0239273	0.0485183	-0.49316	0.621899	0.999713
2700049A03Rik	886.063	0.0866747	0.220157	0.393695	0.693807	0.999713
2700062C07Rik	583.708	-0.399033	0.206042	-1.93666	0.0527872	0.999713
2700081O15Rik	154.544	0.267447	0.218283	1.22523	0.220488	0.999713
2700097O09Rik	365.787	-0.292873	0.208685	-1.40342	0.160491	0.999713
2810004N23Rik	1358.02	-0.237317	0.159445	-1.48839	0.136648	0.999713
2810006K23Rik	651.38	-0.187709	0.200705	-0.935247	0.349661	0.999713
2810021J22Rik	364.755	0.156619	0.22058	0.710032	0.477684	0.999713
2810403A07Rik	1012.24	0.169011	0.202805	0.833365	0.404639	0.999713
2810408A11Rik	45.9337	-0.14442	0.191615	-0.7537	0.45103	0.999713
2810459M11Rik	1.98153	-0.0328487	0.0767326	-0.428093	0.668583	0.999713
2810474O19Rik	2824.45	-0.159991	0.151948	-1.05293	0.292371	0.999713
2900026A02Rik	30.9256	0.0938643	0.166069	0.565213	0.571929	0.999713
2020-03-03	86.8708	0.0870739	0.205704	0.423297	0.672078	0.999713
3110001I22Rik	345.31	-0.0589309	0.213208	-0.2764	0.782241	0.999713
3110002H16Rik	24.5559	0.1037	0.141277	0.734023	0.462935	0.999713
3110009E18Rik	165.41	-0.229443	0.209058	-1.09751	0.27242	0.999713
3110018I06Rik	0.265783	0.0310387	0.0471441	0.658379	0.510295	0.999713
3110021N24Rik	1.72078	0.0212949	0.050204	0.424167	0.671444	0.999713
3110035E14Rik	0.986461	-0.024638	0.0492351	-0.500416	0.616782	0.999713
3110040N11Rik	591.044	-0.14203	0.197446	-0.719337	0.471933	0.999713
3110043O21Rik	432.004	0.13014	0.190821	0.682	0.495239	0.999713
3110062M04Rik	179.183	-0.198551	0.220535	-0.900315	0.367953	0.999713
3110070M22Rik	21.4554	-0.0199648	0.0978645	-0.204004	0.83835	0.999713
3110079O15Rik	0.127042	-0.00785322	0.0471441	-0.166579	0.867701	0.999713
3110082I17Rik	50.481	-0.356065	0.21062	-1.69056	0.090921	0.999713
3300002I08Rik	24.3742	-0.144412	0.164198	-0.879503	0.379129	0.999713
3425401B19Rik	510.898	0.149897	0.212406	0.705708	0.48037	0.999713
3830403N18Rik	98.4233	0.258555	0.216238	1.19569	0.231817	0.999713
3830406C13Rik	960.554	-0.280123	0.173341	-1.61602	0.10609	0.999713
2020-03-04	38.4589	-0.100897	0.192145	-0.525106	0.599509	0.999713
2020-09-04	13.1369	0.0124743	0.0603098	0.206837	0.836137	0.999713
4430402I18Rik	0.508167	-0.0225277	0.0475477	-0.473792	0.635648	0.999713
4833420G17Rik	2811.79	0.025461	0.134478	0.189332	0.849833	0.999713
4833439L19Rik	2412.55	-0.11952	0.175936	-0.679338	0.496924	0.999713
4921504E06Rik	2.63938	0.00742433	0.0602264	0.123274	0.90189	0.999713
4921507P07Rik	2.38466	0.0247843	0.0587054	0.422181	0.672893	0.999713
4921509C19Rik	0.635209	-0.0235448	0.0481281	-0.489212	0.624692	0.999713
4921517D22Rik	0.216027	0.00878501	0.0471441	0.186344	0.852175	0.999713
4921524J17Rik	1040.5	-0.20619	0.203706	-1.01219	0.311446	0.999713
4921536K21Rik	5.49029	0.161131	0.141428	1.13932	0.25457	0.999713
4922502D21Rik	27.9561	-0.158181	0.15037	-1.05194	0.292825	0.999713
4930402F06Rik	0.254084	-0.0134092	0.0471441	-0.284431	0.77608	0.999713
4930402H24Rik	195.395	-0.344468	0.215319	-1.5998	0.109643	0.999713
4930404H24Rik	0.481372	-0.0221351	0.0474989	-0.466013	0.641206	0.999713
4930404N11Rik	26.0418	0.0371376	0.145344	0.255516	0.798325	0.999713
4930415O20Rik	0.471807	0.0181466	0.0475249	0.381833	0.702585	0.999713
4930426L09Rik	7.13209	-0.0258788	0.122379	-0.211464	0.832525	0.999713
4930430A15Rik	6.07605	0.100361	0.132599	0.75688	0.449122	0.999713
4930430F08Rik	131.494	-0.383099	0.210231	-1.82228	0.0684122	0.999713
4930432K21Rik	43.5286	-0.0710558	0.12008	-0.591735	0.554028	0.999713
4930433I11Rik	0.381125	-0.0189021	0.0471571	-0.400832	0.688544	0.999713
4930438A08Rik	6.62486	-0.0266072	0.0511668	-0.52001	0.603057	0.999713
4930442H23Rik	13.9956	-0.0749751	0.0861114	-0.870676	0.383931	0.999713
4930444G20Rik	2.22769	-0.0127693	0.0710466	-0.179732	0.857363	0.999713
4930444P10Rik	39.2019	0.164956	0.204415	0.806968	0.419685	0.999713
4930447C04Rik	10.6578	-0.0684681	0.154622	-0.44281	0.657903	0.999713
4930452B06Rik	1.06313	0.0733966	0.0494051	1.48561	0.137383	0.999713
4930453N24Rik	1180.91	0.00484575	0.172756	0.0280496	0.977623	0.999713
4930455H04Rik	0.288744	-0.0134092	0.0471441	-0.284431	0.77608	0.999713
4930467E23Rik	0.131698	-0.00785322	0.0471441	-0.166579	0.867701	0.999713
4930469K13Rik	0.939322	0.0536921	0.0476271	1.12734	0.259597	0.999713
4930470P17Rik	1.21336	-0.0250534	0.049649	-0.504609	0.613834	0.999713
4930474N05Rik	7.93801	-0.0186509	0.149297	-0.124924	0.900583	0.999713
4930486L24Rik	0.240686	-0.0134092	0.0471441	-0.284431	0.77608	0.999713
4930503L19Rik	1334.19	-0.245727	0.19931	-1.23289	0.217618	0.999713
4930507D05Rik	11.5924	-0.0383367	0.0944108	-0.406062	0.684697	0.999713
4930512M02Rik	70.1985	-0.30408	0.21842	-1.39218	0.163867	0.999713
4930516K23Rik	60.2958	0.115103	0.180722	0.636905	0.524187	0.999713
4930518I15Rik	69.3649	-0.0614154	0.202187	-0.303755	0.761315	0.999713
4930519P11Rik	2.73405	0.0952336	0.0795538	1.1971	0.231269	0.999713
4930522L14Rik	622.738	0.00959644	0.211842	0.0452999	0.963868	0.999713
4930523C07Rik	876.68	-0.12022	0.198553	-0.605481	0.54486	0.999713
4930524J08Rik	21.0388	-0.0343584	0.182962	-0.18779	0.851042	0.999713
4930535I16Rik	0.507962	-0.0223262	0.0475232	-0.469796	0.638501	0.999713
4930539E08Rik	116.136	-0.0436632	0.206131	-0.211823	0.832245	0.999713
4930544D05Rik	2.85314	0.0178061	0.0511617	0.348035	0.727814	0.999713
4930548H24Rik	8.73142	0.0176328	0.0662921	0.265986	0.79025	0.999713
4930550C14Rik	1.81017	-0.025666	0.0502532	-0.510735	0.609537	0.999713
4930556J24Rik	4.47187	-0.049573	0.0787282	-0.629673	0.528909	0.999713
4930558C23Rik	8.51768	-0.0266893	0.0512456	-0.520811	0.602498	0.999713
4930558K02Rik	1.16168	0.00878722	0.0496051	0.177144	0.859396	0.999713
4930562C15Rik	119.233	-0.209347	0.219177	-0.955151	0.339501	0.999713
4930563M21Rik	1.18656	-0.0169279	0.0496304	-0.341079	0.733044	0.999713
4930578G10Rik	0.584791	-0.00811229	0.0479447	-0.169201	0.865638	0.999713
4930579G24Rik	1331.57	-0.147966	0.179603	-0.82385	0.410025	0.999713
4930590J08Rik	0.531566	0.0656492	0.0476307	1.37829	0.168112	0.999713
4930595D18Rik	30.8821	0.00685207	0.180296	0.0380046	0.969684	0.999713
4931406B18Rik	12.6032	-0.105644	0.160648	-0.657614	0.510786	0.999713
4931406C07Rik	78.6404	0.00561452	0.188066	0.029854	0.976184	0.999713
4931406P16Rik	1293.74	0.147238	0.193374	0.761417	0.446408	0.999713
4931414P19Rik	131.533	-0.0255322	0.217274	-0.117512	0.906455	0.999713
4931422A03Rik	10.5695	-0.0520794	0.168758	-0.308605	0.757622	0.999713
4931423N10Rik	0.508167	-0.0225277	0.0475477	-0.473792	0.635648	0.999713
4931428F04Rik	224.382	0.213273	0.212398	1.00412	0.31532	0.999713
4931428L18Rik	62.5481	-0.00875835	0.208941	-0.0419177	0.966564	0.999713
4931429L15Rik	6.50312	-0.019051	0.11619	-0.163965	0.869759	0.999713
4931440F15Rik	4.67098	-0.0307031	0.0764361	-0.401683	0.687917	0.999713
4932411N23Rik	16.8119	-0.0655803	0.179879	-0.36458	0.715425	0.999713
4932414N04Rik	45.0031	0.0330845	0.201787	0.163958	0.869764	0.999713
4932415D10Rik	1.05124	-0.0239538	0.0485679	-0.493202	0.62187	0.999713
4932438A13Rik	2435.82	0.185126	0.203854	0.90813	0.36381	0.999713
4932443I19Rik	2.63624	-0.0474487	0.0895053	-0.530121	0.596028	0.999713
4933402D24Rik	4.50135	-0.0264333	0.0509992	-0.518307	0.604244	0.999713
4933402N03Rik	8.30535	-0.105952	0.139218	-0.761051	0.446627	0.999713
4933402N22Rik	11.7812	-0.00110985	0.10379	-0.0106932	0.991468	0.999713
4933407L21Rik	15.232	-0.092934	0.120232	-0.772958	0.439547	0.999713
4933408B17Rik	9.79562	0.133937	0.121571	1.10172	0.270584	0.999713
4933415A04Rik	10.0033	0.0688741	0.168505	0.408737	0.682733	0.999713
4933424G06Rik	4.21553	0.0201101	0.075506	0.266338	0.789979	0.999713
4933427D14Rik	686.088	0.237231	0.218632	1.08507	0.277891	0.999713
4933427I04Rik	25.0804	-0.0410846	0.196091	-0.209518	0.834044	0.999713
4933430I17Rik	10.6507	0.0499228	0.0952659	0.524036	0.600253	0.999713
4933434E20Rik	2467.26	0.0289457	0.161465	0.179269	0.857727	0.999713
2020-03-05	133.239	-0.0344435	0.143393	-0.240204	0.810172	0.999713
2020-09-05	2.92514	-0.0215273	0.0838255	-0.256811	0.797325	0.999713
5031439G07Rik	4082	0.128421	0.125547	1.02289	0.306358	0.999713
5330417C22Rik	0.470251	0.0435988	0.0472654	0.922424	0.356307	0.999713
5430403G16Rik	477.758	-0.0785912	0.201427	-0.390172	0.696409	0.999713
5430419D17Rik	4.28707	-0.0514172	0.0735163	-0.699399	0.484303	0.999713
5430427O19Rik	1293.73	-0.182239	0.188082	-0.968933	0.332579	0.999713
5730409E04Rik	12.9695	0.0575957	0.12016	0.479324	0.631708	0.999713
5730455P16Rik	130.774	-0.361914	0.191604	-1.88887	0.0589098	0.999713
5730480H06Rik	792.885	-0.0374567	0.219277	-0.170819	0.864366	0.999713
5730507C01Rik	171.41	-0.0635775	0.214479	-0.296428	0.766903	0.999713
5730559C18Rik	2.25915	0.0771996	0.0504932	1.52891	0.126286	0.999713
5830411N06Rik	16.6989	0.116646	0.0802791	1.453	0.146223	0.999713
5830473C10Rik	1.2696	-0.025141	0.0497358	-0.50549	0.613215	0.999713
2020-03-06	502.141	-0.298462	0.220442	-1.35393	0.17576	0.999713
2020-09-06	1029.99	-0.0984585	0.194835	-0.505342	0.613318	0.999713
6030408B16Rik	23.6596	-0.0626714	0.130302	-0.480969	0.630538	0.999713
6030419C18Rik	0.132891	0.0143707	0.0471441	0.304825	0.760499	0.999713
6030445D17Rik	1.92235	0.0463586	0.071876	0.644981	0.51894	0.999713
6030458C11Rik	1062.07	-0.193803	0.183076	-1.05859	0.289785	0.999713
6030468B19Rik	89.076	-0.0748148	0.21372	-0.350059	0.726294	0.999713
6330409D20Rik	7.90074	-0.00866885	0.144302	-0.0600742	0.952097	0.999713
6430531B16Rik	3.88381	0.0407785	0.0616445	0.661511	0.508285	0.999713
6430548M08Rik	61.1592	0.0504181	0.146245	0.344751	0.730282	0.999713
6430550D23Rik	48.6474	0.104905	0.195262	0.537251	0.591094	0.999713
6430571L13Rik	3.51999	-0.00713288	0.0891321	-0.080026	0.936217	0.999713
6430573F11Rik	1.70079	-0.00319416	0.0801852	-0.0398348	0.968225	0.999713
6720489N17Rik	552.456	-0.0959141	0.164234	-0.584007	0.559215	0.999713
2020-03-07	379.389	0.0763798	0.215814	0.353915	0.723403	0.999713
2020-09-07	12035	-0.264975	0.160411	-1.65185	0.0985652	0.999713
7530416G11Rik	0.87424	0.00498162	0.0490145	0.101636	0.919046	0.999713
2020-03-08	46.61	0.207839	0.200977	1.03414	0.301069	0.999713
2020-09-08	10.9743	0.0189932	0.0710718	0.267239	0.789285	0.999713
8030462N17Rik	132.608	0.0711952	0.208078	0.342157	0.732233	0.999713
8030474K03Rik	0.95617	0.0728461	0.049244	1.47929	0.139064	0.999713
8430408G22Rik	3.01183	-0.0533841	0.0744623	-0.716927	0.473419	0.999713
2020-03-09	13.9837	-0.0309808	0.120296	-0.257537	0.796764	0.999713
2020-09-09	2183.3	0.206834	0.20254	1.0212	0.307159	0.999713
9030612E09Rik	5.71703	0.0662285	0.147313	0.449577	0.653015	0.999713
9030624G23Rik	36.9447	0.230688	0.209847	1.09932	0.27163	0.999713
9030624J02Rik	1693.31	0.271578	0.166168	1.63436	0.102184	0.999713
9130008F23Rik	46.287	0.0653954	0.217194	0.301092	0.763344	0.999713
9130011E15Rik	775.842	-0.0386471	0.165595	-0.233384	0.815463	0.999713
9130019O22Rik	323.467	0.235755	0.220465	1.06935	0.28491	0.999713
9130023H24Rik	126.327	0.146966	0.163718	0.897677	0.369358	0.999713
9130213A22Rik	4.29088	0.0287808	0.118106	0.243687	0.807473	0.999713
9130230L23Rik	0.252061	-0.0134092	0.0471441	-0.284431	0.77608	0.999713
9130401M01Rik	733.181	-0.10048	0.209005	-0.480757	0.630689	0.999713
9130409I23Rik	1.62917	0.0670426	0.0813466	0.824161	0.409848	0.999713
9230110C19Rik	19.6942	-0.137322	0.156408	-0.877971	0.379959	0.999713
9230112D13Rik	22.5398	-0.11045	0.150676	-0.733031	0.46354	0.999713
9230113P08Rik	4.95399	0.0513295	0.100962	0.508404	0.61117	0.999713
9330159F19Rik	33.2666	0.0345172	0.205038	0.168345	0.866312	0.999713
9330161L09Rik	8.64227	-0.0363785	0.0944691	-0.385083	0.700176	0.999713
9330182L06Rik	20.7079	0.168785	0.164662	1.02504	0.305345	0.999713
9330182O14Rik	12.2089	0.0344692	0.131977	0.261176	0.793957	0.999713
9430015G10Rik	587.778	0.318111	0.20034	1.58786	0.112318	0.999713
9430038I01Rik	253.537	0.0662022	0.194953	0.33958	0.734173	0.999713
9430069I07Rik	26.4891	-0.0988368	0.129763	-0.761673	0.446255	0.999713
9430097D07Rik	2.67682	-0.0223175	0.0506572	-0.440559	0.659532	0.999713
9530003J23Rik	1.42976	-0.0231065	0.0557241	-0.41466	0.678391	0.999713
9530068E07Rik	2847.3	0.212969	0.173948	1.22432	0.220831	0.999713
9530077C05Rik	112.958	0.00103298	0.212832	0.00485349	0.996127	0.999713
9830107B12Rik	6.97797	0.00887554	0.105778	0.0839072	0.93313	0.999713
9930012K11Rik	226.171	-0.0403279	0.20876	-0.193179	0.846819	0.999713
9930021J03Rik	670.315	0.00411763	0.200348	0.0205524	0.983603	0.999713
9930022D16Rik	52.061	-0.0548465	0.154927	-0.354015	0.723328	0.999713
9930111J21Rik1	2262.83	0.301644	0.208363	1.44769	0.147704	0.999713
9930111J21Rik2	3477.6	0.214173	0.196343	1.09081	0.275358	0.999713
a	5.5434	-0.0216653	0.099973	-0.216711	0.828433	0.999713
A030003K21Rik	0.132961	0.0143765	0.0471441	0.304949	0.760405	0.999713
A030005L19Rik	0.263396	-0.0134092	0.0471441	-0.284431	0.77608	0.999713
A130010J15Rik	460.757	-0.140721	0.216142	-0.651059	0.515009	0.999713
A230050P20Rik	670.158	0.111624	0.170619	0.654228	0.512965	0.999713
A230065H16Rik	0.706283	-0.01095	0.0484957	-0.225793	0.821362	0.999713
A2ml1	0.240686	-0.0134092	0.0471441	-0.284431	0.77608	0.999713
A3galt2	32.9858	0.0701726	0.167692	0.418461	0.67561	0.999713
A430005L14Rik	852.505	-0.16871	0.161878	-1.0422	0.297319	0.999713
A430033K04Rik	22.6198	-0.188005	0.205611	-0.914372	0.360522	0.999713
A430078G23Rik	633.908	0.0437259	0.214708	0.203653	0.838625	0.999713
A430105I19Rik	32.055	-0.00994866	0.0906164	-0.109789	0.912577	0.999713
A530032D15Rik	1329.96	-0.126007	0.201017	-0.626848	0.530759	0.999713
A530064D06Rik	8.47124	-0.0525792	0.093832	-0.560355	0.575238	0.999713
A630001G21Rik	1521.34	0.087594	0.177131	0.494516	0.620942	0.999713
A630010A05Rik	31.437	-0.0289335	0.210105	-0.137709	0.89047	0.999713
A630033H20Rik	261.17	-0.100194	0.206215	-0.485872	0.627058	0.999713
A630076J17Rik	0.401067	-0.0189021	0.0471571	-0.400832	0.688544	0.999713
A630095N17Rik	0.120343	-0.00785322	0.0471441	-0.166579	0.867701	0.999713
A730009L09Rik	0.468253	0.037896	0.0474455	0.798727	0.424449	0.999713
A730015C16Rik	10.0613	-0.0374819	0.0983145	-0.381245	0.703021	0.999713
A730046J19Rik	1.01728	-0.00378845	0.0603635	-0.0627607	0.949957	0.999713
A730061H03Rik	21.262	-0.266959	0.189643	-1.40769	0.159222	0.999713
A730071L15Rik	29.7128	-0.0200237	0.137513	-0.145613	0.884227	0.999713
A830005F24Rik	12.956	-0.0473426	0.103084	-0.459264	0.646045	0.999713
A830010M20Rik	234.912	-0.0889402	0.212251	-0.419032	0.675192	0.999713
A830018L16Rik	29.4048	0.0988902	0.189853	0.520878	0.602452	0.999713
A830031A19Rik	1.10763	-0.00884692	0.0526027	-0.168184	0.866439	0.999713
A930003A15Rik	0.889292	-0.0244311	0.0490275	-0.498314	0.618263	0.999713
A930004D18Rik	6.13294	-0.0604857	0.0930497	-0.650036	0.515669	0.999713
A930018P22Rik	1.21561	0.0622791	0.0496601	1.25411	0.209803	0.999713
A930033H14Rik	6.18768	-0.00657813	0.0953737	-0.0689721	0.945012	0.999713
AA467197	12.8498	-0.0220788	0.084857	-0.260188	0.794719	0.999713
AA986860	8.67308	0.0769336	0.0712949	1.07909	0.280548	0.999713
Aacs	5706.06	-0.00478801	0.137941	-0.0347106	0.97231	0.999713
Aaed1	1947.39	-0.0274947	0.1611	-0.170669	0.864484	0.999713
Aagab	2473.14	0.208268	0.177873	1.17088	0.241648	0.999713
Aak1	14.0968	0.0527229	0.132393	0.398229	0.690461	0.999713
Aamdc	242.897	-0.0655093	0.21685	-0.302095	0.76258	0.999713
Aamp	607.714	0.089553	0.197605	0.453193	0.65041	0.999713
Aanat	1.88979	0.0324964	0.0503087	0.645939	0.518319	0.999713
Aar2	1506.23	0.17293	0.144866	1.19372	0.232587	0.999713
Aars	6675.78	0.155881	0.205075	0.760119	0.447183	0.999713
Aars2	653.701	0.163581	0.213708	0.765438	0.444011	0.999713
Aarsd1	1666.21	-0.189987	0.167816	-1.13211	0.257587	0.999713
Aasdh	821.869	0.463664	0.179304	2.5859	0.0097124	0.999713
Aasdhppt	982.172	-0.170981	0.139065	-1.2295	0.218883	0.999713
Aatk	15.9311	0.101472	0.0899708	1.12784	0.259388	0.999713
AB124611	123.045	-0.0165473	0.207177	-0.0798702	0.93634	0.999713
Abat	0.395094	-0.0189021	0.0471571	-0.400832	0.688544	0.999713
Abca1	448.693	0.531217	0.212476	2.50012	0.012415	0.999713
Abca12	3.45486	-0.0288469	0.112687	-0.255992	0.797957	0.999713
Abca17	12.8	-0.0571699	0.0860067	-0.664715	0.506233	0.999713
Abca2	547.275	0.386963	0.214401	1.80486	0.0710973	0.999713
Abca3	458.64	0.0725181	0.213933	0.338976	0.734628	0.999713
Abca5	15.014	0.00508086	0.088782	0.0572285	0.954363	0.999713
Abca7	1576.34	0.125628	0.215686	0.58246	0.560257	0.999713
Abca9	11.5059	-0.0453675	0.0846581	-0.535891	0.592034	0.999713
Abcb10	1345.21	0.265394	0.192514	1.37857	0.168028	0.999713
Abcb11	0.272809	-0.0134092	0.0471441	-0.284431	0.77608	0.999713
Abcb1a	7.566	0.0672796	0.0723283	0.930197	0.352269	0.999713
Abcb1b	326.639	-0.124925	0.211707	-0.590085	0.555134	0.999713
Abcb4	29.7238	0.00839888	0.0537796	0.156172	0.875897	0.999713
Abcb6	3.57158	-0.0193662	0.0527032	-0.367458	0.713278	0.999713
Abcb7	1280.73	0.17366	0.174091	0.997524	0.31851	0.999713
Abcb8	107.465	-0.227493	0.185409	-1.22698	0.21983	0.999713
Abcb9	0.744482	-0.0239986	0.0485907	-0.493893	0.621382	0.999713
Abcc1	1081.94	0.468232	0.191699	2.44254	0.0145842	0.999713
Abcc10	132.803	0.250189	0.218634	1.14433	0.252487	0.999713
Abcc2	30.0301	-0.0537688	0.147801	-0.363793	0.716013	0.999713
Abcc3	101.137	0.0534909	0.122596	0.436317	0.662607	0.999713
Abcc4	116.427	-0.0408274	0.160489	-0.254393	0.799192	0.999713
Abcc5	62.9278	-0.0775446	0.160687	-0.482582	0.629393	0.999713
Abcc6	3.10416	0.0144817	0.074891	0.193371	0.846668	0.999713
Abcd1	554.238	0.0380975	0.219028	0.173939	0.861914	0.999713
Abcd3	1293.57	0.188194	0.173767	1.08303	0.278797	0.999713
Abcd4	326.625	0.174511	0.220478	0.791511	0.428646	0.999713
Abce1	6555.73	-0.0581386	0.18195	-0.31953	0.749324	0.999713
Abcf1	147.477	-0.0967949	0.217976	-0.444063	0.656997	0.999713
Abcf2	4821.1	0.0529714	0.176967	0.299329	0.764689	0.999713
Abcf3	2030.74	0.135143	0.153612	0.879773	0.378982	0.999713
Abcg1	172.594	0.0371965	0.216638	0.171699	0.863674	0.999713
Abcg2	35.2118	-0.119303	0.127968	-0.932294	0.351185	0.999713
Abcg3	96.0264	0.0457061	0.177123	0.258046	0.796371	0.999713
Abcg4	0.820084	0.0417011	0.0491674	0.848146	0.396357	0.999713
Abcg8	0.095617	0.0143707	0.0471441	0.304825	0.760499	0.999713
Abhd10	103.002	0.0633232	0.219016	0.289126	0.772485	0.999713
Abhd11	476.11	0.277901	0.200232	1.38789	0.165169	0.999713
Abhd12	35.9348	-0.106081	0.189679	-0.559266	0.57598	0.999713
Abhd13	1028.2	0.239326	0.187733	1.27482	0.202373	0.999713
Abhd14a	187.819	-0.0908162	0.207114	-0.438483	0.661036	0.999713
Abhd14b	79.9447	-0.0257597	0.167765	-0.153546	0.877968	0.999713
Abhd15	49.4041	-0.105695	0.165137	-0.640046	0.522143	0.999713
Abhd16a	102.147	-0.0693727	0.196805	-0.352496	0.724467	0.999713
Abhd16b	0.93024	0.0724357	0.0491235	1.47456	0.14033	0.999713
Abhd17a	43.3833	0.0913135	0.186064	0.490764	0.623594	0.999713
Abhd17b	3682.01	-0.166106	0.167015	-0.994558	0.319951	0.999713
Abhd17c	1963.11	-0.128762	0.185281	-0.694956	0.487083	0.999713
Abhd18	324.056	-0.177142	0.21459	-0.82549	0.409094	0.999713
Abhd4	246.045	-0.127911	0.218328	-0.585865	0.557966	0.999713
Abhd5	42.7425	0.0567693	0.142679	0.39788	0.690719	0.999713
Abhd6	390.712	-0.255527	0.219807	-1.1625	0.245031	0.999713
Abhd8	906.666	0.01586	0.167966	0.0944235	0.924773	0.999713
Abi1	3805.92	-0.204159	0.135347	-1.50841	0.131449	0.999713
Abi2	176.855	-0.194681	0.216735	-0.898244	0.369055	0.999713
Abi3	3796.99	-0.0882984	0.18765	-0.470549	0.637962	0.999713
Abi3bp	4.73271	0.147038	0.0789087	1.86339	0.0624078	0.999713
Abl1	24.8894	0.0239362	0.200235	0.11954	0.904847	0.999713
Abl2	626.803	0.0705732	0.22016	0.320554	0.748548	0.999713
Ablim1	16321	0.147118	0.13211	1.11361	0.265449	0.999713
Ablim2	0.746179	0.015314	0.0488042	0.313784	0.753685	0.999713
Abr	1949.65	0.196612	0.20309	0.968102	0.332993	0.999713
Abracl	2393.42	-0.237186	0.195605	-1.21258	0.225291	0.999713
Abraxas1	913.513	-0.319045	0.185807	-1.71708	0.0859648	0.999713
Abraxas2	102.461	0.0672571	0.184439	0.364658	0.715367	0.999713
Abt1	1175.69	-0.441314	0.202053	-2.18414	0.0289516	0.999713
Abtb1	2016.41	0.00196576	0.185899	0.0105743	0.991563	0.999713
Abtb2	466.975	0.278194	0.214823	1.295	0.195322	0.999713
AC034099.1	9.95938	-0.0119526	0.101806	-0.117407	0.906538	0.999713
AC099934.3	454.001	-0.0696421	0.217334	-0.320438	0.748637	0.999713
AC099934.5	429.685	-0.153421	0.200977	-0.763372	0.445241	0.999713
AC113282.1	0.902214	-0.0244602	0.0490568	-0.49861	0.618054	0.999713
AC113282.2	0.866233	-0.0243359	0.0489317	-0.497344	0.618947	0.999713
AC113282.4	1.23712	-0.0250996	0.0496949	-0.505075	0.613506	0.999713
AC113282.5	1.46247	-0.0253636	0.0499559	-0.507719	0.61165	0.999713
AC116797.1	2.01286	0.0767988	0.0735526	1.04414	0.296423	0.999713
AC123954.1	24.5825	0.0519042	0.176746	0.293665	0.769014	0.999713
AC124712.1	5.93744	0.0215914	0.0963645	0.22406	0.822711	0.999713
AC130711.1	4.29337	-0.0418424	0.0972255	-0.430365	0.66693	0.999713
AC133499.1	1.32839	-0.0150805	0.049814	-0.302737	0.762091	0.999713
AC134869.3	0.131698	-0.00785322	0.0471441	-0.166579	0.867701	0.999713
AC138221.1	5.08161	-0.0892629	0.127509	-0.700052	0.483895	0.999713
AC140267.1	0.618258	-0.0234738	0.0480552	-0.488475	0.625214	0.999713
AC152453.1	4.83639	0.00526061	0.0748127	0.0703171	0.943941	0.999713
AC153912.1	0.644841	0.0484466	0.0481901	1.00532	0.314741	0.999713
AC154682.1	15.5301	-0.0290555	0.140977	-0.2061	0.836713	0.999713
AC155937.1	6.70043	-0.0163679	0.102094	-0.160322	0.872627	0.999713
AC157931.1	0.388605	-0.0189021	0.0471571	-0.400832	0.688544	0.999713
AC158605.2	253.872	0.147132	0.218083	0.67466	0.499891	0.999713
AC158777.2	10.2751	0.0188783	0.165718	0.113918	0.909303	0.999713
AC160962.1	5.29916	0.0435911	0.0667925	0.652635	0.513992	0.999713
AC161180.2	0.263419	-0.0134092	0.0471441	-0.284431	0.77608	0.999713
AC163623.1	0.240445	0.00871303	0.0471441	0.184817	0.853373	0.999713
AC163637.2	8.13033	-0.0496996	0.0837951	-0.593109	0.553108	0.999713
AC165366.1	0.635209	-0.0235448	0.0481281	-0.489212	0.624692	0.999713
AC166344.3	0.095617	0.0143707	0.0471441	0.304825	0.760499	0.999713
AC174678.2	12.948	-0.0513747	0.0888574	-0.57817	0.563149	0.999713
Acaa1a	4.77693	0.113084	0.0848682	1.33247	0.182707	0.999713
Acaa1b	7.64882	-0.0653723	0.0786305	-0.831386	0.405755	0.999713
Acaa2	1698.07	0.150664	0.193949	0.776822	0.437264	0.999713
Acaca	16.491	0.160969	0.158984	1.01249	0.311306	0.999713
Acad10	162.545	-0.0221319	0.20256	-0.109261	0.912996	0.999713
Acad11	25.5845	0.0837211	0.0912125	0.917869	0.358687	0.999713
Acad12	38.4233	0.120803	0.175101	0.689907	0.490253	0.999713
Acad8	151.252	0.315461	0.219953	1.43422	0.15151	0.999713
Acad9	53.5707	0.249317	0.216795	1.15002	0.250138	0.999713
Acadl	4062.41	-0.170988	0.128571	-1.32991	0.183546	0.999713
Acadm	19.2911	-0.17952	0.188098	-0.954396	0.339883	0.999713
Acadsb	12.1929	-0.137632	0.133842	-1.02831	0.303803	0.999713
Acadvl	1870.28	-0.129555	0.172553	-0.750814	0.452765	0.999713
Acap1	6662.31	0.121982	0.159525	0.764659	0.444474	0.999713
Acap3	904.879	0.0236161	0.207937	0.113573	0.909576	0.999713
Acat1	3047.8	0.00108776	0.179268	0.00606777	0.995159	0.999713
Acat2	95.8268	0.0760687	0.13198	0.576367	0.564367	0.999713
Acbd3	1829.6	-0.0452209	0.138093	-0.327467	0.743314	0.999713
Acbd4	366.971	-0.198002	0.205472	-0.963643	0.335225	0.999713
Acbd5	1334.73	-0.165752	0.212534	-0.779888	0.435457	0.999713
Acbd6	428.637	-0.3234	0.219365	-1.47426	0.140413	0.999713
Accs	62.3881	-0.147323	0.175421	-0.839824	0.401007	0.999713
Acd	3298.91	-0.0987761	0.132082	-0.747841	0.454556	0.999713
Ace	0.790189	-0.0241353	0.0487292	-0.495294	0.620392	0.999713
Acer1	46.7075	-0.128805	0.185047	-0.696066	0.486388	0.999713
Acer2	11.2869	0.00481965	0.0513169	0.0939192	0.925173	0.999713
Acer3	262.309	0.00908357	0.215307	0.0421888	0.966348	0.999713
Ache	0.663247	0.0506629	0.0482741	1.04948	0.293955	0.999713
Acin1	1216.43	-0.21222	0.180959	-1.17275	0.240897	0.999713
Ackr2	703.346	0.204141	0.185514	1.10041	0.271153	0.999713
Ackr3	38.2181	0.126829	0.134833	0.940639	0.34689	0.999713
Ackr4	1315.81	-0.205879	0.203744	-1.01048	0.312267	0.999713
Acly	10464	0.150171	0.182614	0.822341	0.410883	0.999713
Acmsd	18.0771	-0.0952026	0.164316	-0.579389	0.562327	0.999713
Acnat1	18.8167	0.00520318	0.195902	0.0265601	0.978811	0.999713
Aco1	865.655	0.331885	0.189566	1.75076	0.0799877	0.999713
Aco2	7998.39	0.0531332	0.13959	0.380638	0.703472	0.999713
Acot1	9.94795	0.000628595	0.0759612	0.00827521	0.993397	0.999713
Acot10	0.256762	-0.0134092	0.0471441	-0.284431	0.77608	0.999713
Acot11	50.1277	0.0692362	0.122173	0.566706	0.570914	0.999713
Acot12	0.526793	-0.0228022	0.0475835	-0.479205	0.631793	0.999713
Acot13	933.64	-0.170954	0.207422	-0.824185	0.409835	0.999713
Acot2	320.139	0.215545	0.220494	0.977557	0.328293	0.999713
Acot4	132.315	0.11821	0.220328	0.536519	0.5916	0.999713
Acot6	49.9206	0.225105	0.21087	1.0675	0.285745	0.999713
Acot7	1048.04	-0.239478	0.184395	-1.29873	0.194037	0.999713
Acot8	76.477	-0.172122	0.219046	-0.785782	0.431995	0.999713
Acot9	2272.72	-0.137858	0.135838	-1.01487	0.310168	0.999713
Acox1	109.7	-0.00460857	0.140244	-0.0328612	0.973785	0.999713
Acox3	260.705	0.418482	0.21655	1.9325	0.0532975	0.999713
Acoxl	7.24667	0.0367578	0.0812053	0.452653	0.650799	0.999713
Acp1	1786.29	-0.248298	0.181578	-1.36744	0.171487	0.999713
Acp2	28.9045	-0.0766406	0.101129	-0.757847	0.448543	0.999713
Acp5	2627.76	-0.177344	0.209358	-0.847086	0.396947	0.999713
Acp6	595.821	0.0499756	0.179734	0.278053	0.780972	0.999713
Acpp	2.97396	-0.0585771	0.0745968	-0.78525	0.432307	0.999713
Acrbp	122.547	-0.117682	0.214059	-0.549766	0.58248	0.999713
Acsbg2	6.59227	-0.0305839	0.127942	-0.239045	0.811071	0.999713
Acsf2	753.562	0.152755	0.164131	0.930695	0.352011	0.999713
Acsf3	529.292	-0.0387263	0.208656	-0.185599	0.852759	0.999713
Acsl1	143.671	-0.0139266	0.218136	-0.0638437	0.949095	0.999713
Acsl3	1053.9	-0.286071	0.218929	-1.30668	0.19132	0.999713
Acsl4	1126.09	0.202082	0.197519	1.0231	0.30626	0.999713
Acsl5	8282.82	-0.0788279	0.150148	-0.525002	0.599581	0.999713
Acsl6	2.5835	-0.0260112	0.0505714	-0.514347	0.60701	0.999713
Acsm2	68.0597	-0.281387	0.213657	-1.317	0.187837	0.999713
Acsm3	16.4356	-0.0406584	0.150094	-0.270886	0.786479	0.999713
Acsm5	0.136405	-0.00785322	0.0471441	-0.166579	0.867701	0.999713
Acss1	7115.77	0.203919	0.157244	1.29684	0.194688	0.999713
Acss2	8.68502	-0.0629512	0.080831	-0.7788	0.436097	0.999713
Acss3	2.82326	-0.00887075	0.102157	-0.0868341	0.930803	0.999713
Acta1	8.66778	-0.0582734	0.0907715	-0.64198	0.520886	0.999713
Acta2	76.8481	0.0857235	0.160593	0.533792	0.593485	0.999713
Actb	51102	0.118477	0.178296	0.664499	0.506371	0.999713
Actc1	0.424615	-0.0189021	0.0471571	-0.400832	0.688544	0.999713
Actg1	235.194	-0.041754	0.206466	-0.202231	0.839736	0.999713
Actg2	1.71208	-0.0255885	0.0501771	-0.509964	0.610077	0.999713
Actl10	0.799776	-0.0241622	0.0487564	-0.49557	0.620198	0.999713
Actl6a	638.427	0.0237361	0.159617	0.148707	0.881785	0.999713
Actn1	1.93639	-0.0124726	0.0690971	-0.180509	0.856753	0.999713
Actn3	4.71862	0.0471275	0.0510307	0.923512	0.35574	0.999713
Actn4	278.129	0.149391	0.220535	0.677404	0.49815	0.999713
Actr10	3273.24	-0.153584	0.169366	-0.906821	0.364501	0.999713
Actr1a	4704.2	-0.0406697	0.139831	-0.290848	0.771168	0.999713
Actr1b	2863.06	-0.01772	0.148139	-0.119617	0.904786	0.999713
Actr2	9008.86	0.0463022	0.154667	0.299367	0.76466	0.999713
Actr3	50857.3	-0.0555088	0.111117	-0.499554	0.617389	0.999713
Actr3b	270.275	0.48508	0.212624	2.2814	0.0225248	0.999713
Actr5	1200.8	0.122854	0.172955	0.71032	0.477505	0.999713
Actr6	774.511	-0.300687	0.175805	-1.71035	0.0872015	0.999713
Actr8	1454.74	0.160811	0.204339	0.786979	0.431294	0.999713
Acvr1	1.45542	0.0668224	0.0499854	1.33684	0.181275	0.999713
Acvr2a	38.0274	0.0151693	0.154299	0.0983113	0.921685	0.999713
Acvr2b	2.3335	0.00177526	0.0505217	0.0351385	0.971969	0.999713
Acvrl1	20.6078	0.009069	0.0889596	0.101945	0.9188	0.999713
Acy1	79.7173	0.00100282	0.20362	0.00492495	0.99607	0.999713
Acy3	31.5023	-0.0524291	0.11742	-0.44651	0.655229	0.999713
Acyp1	61.4121	-0.276773	0.211909	-1.30609	0.191521	0.999713
Acyp2	75.2669	0.0625102	0.213756	0.292437	0.769953	0.999713
Ada	7478.07	-0.125074	0.173443	-0.721129	0.47083	0.999713
Adal	631.294	0.305468	0.215118	1.42	0.155608	0.999713
Adam10	4.44966	-0.0363226	0.0594716	-0.610756	0.541361	0.999713
Adam11	5.93502	0.0335906	0.145937	0.230172	0.817958	0.999713
Adam12	0.095617	0.0143707	0.0471441	0.304825	0.760499	0.999713
Adam15	78.2715	0.0431924	0.142633	0.302823	0.762025	0.999713
Adam17	515.297	0.144153	0.211008	0.683164	0.494503	0.999713
Adam18	0.650002	-0.0236024	0.048187	-0.489808	0.62427	0.999713
Adam19	891.459	0.131187	0.211166	0.62125	0.534435	0.999713
Adam1a	27.9066	0.0475279	0.112101	0.423974	0.671585	0.999713
Adam21	5.54654	-0.0265349	0.0510972	-0.519302	0.60355	0.999713
Adam22	25.719	-0.232147	0.16268	-1.42701	0.153576	0.999713
Adam23	78.4237	-0.0847131	0.102912	-0.823161	0.410417	0.999713
Adam28	9.29678	0.0301682	0.118026	0.255607	0.798254	0.999713
Adam3	9.37411	-0.182652	0.143026	-1.27705	0.201583	0.999713
Adam30	4.36485	0.0187085	0.0745134	0.251076	0.801756	0.999713
Adam32	1.72176	-0.0201845	0.0499765	-0.403879	0.686302	0.999713
Adam33	1.70126	-0.0255558	0.0501404	-0.509685	0.610272	0.999713
Adam4	13.8369	-0.0587048	0.134166	-0.437554	0.66171	0.999713
Adam6a	0.131698	-0.00785322	0.0471441	-0.166579	0.867701	0.999713
Adam6b	20.363	-0.123093	0.106208	-1.15898	0.246465	0.999713
Adam7	0.540096	-0.000134195	0.047558	-0.00282171	0.997749	0.999713
Adam8	0.0718205	0.0156525	0.0471447	0.33201	0.739882	0.999713
Adam9	2172	-0.0886542	0.180768	-0.490431	0.623829	0.999713
Adamdec1	85.2425	0.0374092	0.152494	0.245316	0.806212	0.999713
Adamts10	600.46	0.111421	0.214654	0.519073	0.60371	0.999713
Adamts12	3.29475	0.028447	0.0773622	0.367711	0.713088	0.999713
Adamts14	0.946408	-0.0245853	0.0491823	-0.499882	0.617158	0.999713
Adamts15	3.52354	0.126432	0.104929	1.20493	0.228232	0.999713
Adamts16	0.136405	-0.00785322	0.0471441	-0.166579	0.867701	0.999713
Adamts17	4.19817	-0.0532072	0.0874707	-0.608286	0.542998	0.999713
Adamts2	103.2	0.0767675	0.220567	0.348047	0.727805	0.999713
Adamts20	6.60231	-0.0266056	0.0511652	-0.519994	0.603068	0.999713
Adamts3	8.58393	-0.0304576	0.0691682	-0.440341	0.65969	0.999713
Adamts4	18.2047	-0.0954525	0.162912	-0.585914	0.557933	0.999713
Adamts5	0.391356	-0.0189021	0.0471571	-0.400832	0.688544	0.999713
Adamts6	168.558	-0.136891	0.20644	-0.663102	0.507265	0.999713
Adamts7	17.5716	0.0236119	0.0604744	0.390444	0.696208	0.999713
Adamts9	3.94987	0.0273861	0.110772	0.247231	0.80473	0.999713
Adamtsl1	0.663653	-0.0236562	0.048242	-0.490365	0.623876	0.999713
Adamtsl4	135.111	0.108943	0.204411	0.532962	0.59406	0.999713
Adamtsl5	8.66863	0.0557039	0.0605699	0.919662	0.357749	0.999713
Adap1	1781.53	-0.173762	0.175965	-0.987479	0.323408	0.999713
Adar	2580.32	0.114123	0.173257	0.658693	0.510093	0.999713
Adarb1	8.05896	0.191466	0.0992798	1.92855	0.0537874	0.999713
Adarb2	42.9822	0.109717	0.218151	0.502943	0.615004	0.999713
Adat1	163.158	-0.12137	0.220576	-0.550242	0.582153	0.999713
Adat2	151.872	0.158797	0.208664	0.76102	0.446645	0.999713
Adat3	624.2	0.0164755	0.200941	0.0819917	0.934653	0.999713
Adck1	467.31	-0.086475	0.206701	-0.418359	0.675685	0.999713
Adck2	272.704	-0.0951631	0.220565	-0.431452	0.66614	0.999713
Adck5	728.87	0.143162	0.197419	0.725169	0.468348	0.999713
Adcy1	0.522553	0.0220863	0.0475781	0.464212	0.642496	0.999713
Adcy10	0.959452	0.0242214	0.0492614	0.49169	0.622938	0.999713
Adcy3	580.943	0.259103	0.213499	1.2136	0.224901	0.999713
Adcy4	0.361029	-0.0189021	0.0471571	-0.400832	0.688544	0.999713
Adcy6	25.8243	0.0170445	0.203725	0.0836643	0.933323	0.999713
Adcy7	4471.46	0.244295	0.191513	1.27561	0.202095	0.999713
Adcy8	2.06141	-0.0450916	0.0730312	-0.617429	0.536952	0.999713
Adcy9	2.6097	0.000738631	0.0601285	0.0122842	0.990199	0.999713
Add1	6788.33	0.358424	0.160947	2.22698	0.0259488	0.999713
Add3	3162.99	0.0570708	0.168053	0.3396	0.734158	0.999713
Adgb	46.1318	-0.0524849	0.11901	-0.441014	0.659203	0.999713
Adgra2	3.29355	0.0298368	0.0523254	0.570217	0.568531	0.999713
Adgra3	8.8663	-0.0267002	0.0512561	-0.520917	0.602425	0.999713
Adgrb2	1.1869	-0.0250311	0.0496262	-0.504392	0.613986	0.999713
Adgre1	19.1628	0.0118427	0.073071	0.162071	0.87125	0.999713
Adgre4	186.699	-0.165033	0.206866	-0.797773	0.425002	0.999713
Adgre5	1137.45	0.19282	0.21668	0.889884	0.373528	0.999713
Adgrf3	0.649458	-0.0236015	0.0481864	-0.489796	0.624279	0.999713
Adgrf5	7.49694	0.00126769	0.156597	0.00809523	0.993541	0.999713
Adgrg1	116.252	0.027699	0.141965	0.195112	0.845305	0.999713
Adgrg2	4.02862	-0.091744	0.108197	-0.847931	0.396477	0.999713
Adgrg3	9.71523	0.00796237	0.0698629	0.113971	0.909261	0.999713
Adgrg4	11.3246	0.0713465	0.120377	0.592693	0.553387	0.999713
Adgrg5	29.8832	-0.00230969	0.0514501	-0.0448918	0.964194	0.999713
Adgrg6	2.28652	-0.0259284	0.0505096	-0.513337	0.607716	0.999713
Adgrl1	56.6341	0.0686297	0.140016	0.490157	0.624023	0.999713
Adgrl2	143.546	0.132769	0.160538	0.827023	0.408224	0.999713
Adgrl3	4.33235	-0.026414	0.0509806	-0.518118	0.604376	0.999713
Adgrl4	0.381125	-0.0189021	0.0471571	-0.400832	0.688544	0.999713
Adh1	0.722058	-0.0239273	0.0485183	-0.49316	0.621899	0.999713
Adh5	4030.37	-0.159109	0.1693	-0.939806	0.347317	0.999713
Adh6b	1.91113	-0.0242435	0.0958453	-0.252945	0.800311	0.999713
Adhfe1	80.1846	-0.0142022	0.193656	-0.0733374	0.941538	0.999713
Adipoq	20.4481	0.0680314	0.0900899	0.75515	0.450159	0.999713
Adipor1	614.351	-0.206007	0.215931	-0.95404	0.340063	0.999713
Adipor2	400.864	0.487441	0.18826	2.58919	0.00962026	0.999713
Adm	93.4285	0.139375	0.220228	0.632865	0.526822	0.999713
Adnp	126.737	0.227523	0.220158	1.03345	0.301391	0.999713
Ado	838.267	0.0495333	0.166165	0.298097	0.765629	0.999713
Adora1	2.92441	0.030091	0.0875728	0.343611	0.731139	0.999713
Adora2a	102.921	0.0300723	0.157918	0.19043	0.848972	0.999713
Adora2b	1.92689	-0.000238415	0.0503461	-0.00473552	0.996222	0.999713
Adora3	60.8641	-0.0390596	0.215546	-0.181212	0.856201	0.999713
Adpgk	1150.82	-0.0456904	0.185033	-0.246932	0.804961	0.999713
Adprh	5241.26	-0.243862	0.16539	-1.47446	0.140358	0.999713
Adprhl2	1842.5	-0.178074	0.180891	-0.984429	0.324905	0.999713
Adprm	926.318	-0.16234	0.184292	-0.880885	0.37838	0.999713
Adra1a	7.12638	-0.0153427	0.0931409	-0.164726	0.86916	0.999713
Adra1b	2.33164	-0.0125481	0.0834848	-0.150304	0.880525	0.999713
Adra2b	55.1297	-0.0669913	0.209085	-0.320403	0.748663	0.999713
Adra2c	1.14338	-0.0249538	0.0495501	-0.503607	0.614537	0.999713
Adrb1	9.1546	-0.0614902	0.0972194	-0.632488	0.527068	0.999713
Adrb2	348.165	0.475009	0.220402	2.15519	0.0311469	0.999713
Adrb3	1.56779	-0.0254678	0.0500584	-0.508761	0.61092	0.999713
Adrm1	4364.24	-0.0153188	0.155346	-0.0986106	0.921447	0.999713
Adsl	5220.74	-0.0255784	0.143016	-0.17885	0.858055	0.999713
Adss	3758.54	-0.0620249	0.125181	-0.495482	0.62026	0.999713
Adssl1	819.389	-0.0170607	0.215875	-0.0790303	0.937009	0.999713
Adtrp	4.79047	-0.016847	0.0609405	-0.27645	0.782202	0.999713
Aebp1	15.6664	-0.0854257	0.110338	-0.774217	0.438803	0.999713
Aebp2	362.401	0.225553	0.212081	1.06352	0.287545	0.999713
Aen	1485.12	-0.205173	0.187713	-1.09301	0.274388	0.999713
Aes	5237.14	-0.0635082	0.157086	-0.40429	0.686	0.999713
AF067061	15.5118	0.0636312	0.10719	0.593629	0.55276	0.999713
AF366264	1.07551	-0.0248262	0.049423	-0.50232	0.615443	0.999713
Afap1	0.866233	-0.0243359	0.0489317	-0.497344	0.618947	0.999713
Afap1l1	4.47554	-0.0264294	0.0509955	-0.51827	0.60427	0.999713
Afdn	93.1569	-0.215586	0.1992	-1.08226	0.279136	0.999713
Aff1	558.05	0.137345	0.210391	0.652808	0.51388	0.999713
Aff3	523.334	0.326437	0.217214	1.50283	0.132882	0.999713
Aff4	151.961	0.102875	0.217455	0.473088	0.63615	0.999713
Afg1l	26.3229	0.128165	0.140491	0.912264	0.36163	0.999713
Afg3l1	123.585	0.097318	0.21406	0.454629	0.649376	0.999713
Afg3l2	2269.02	0.12493	0.184488	0.677171	0.498298	0.999713
Afmid	222.827	0.119678	0.220197	0.543503	0.586783	0.999713
Afp	40.6283	0.222719	0.153605	1.44994	0.147075	0.999713
Aftph	740.731	0.309062	0.20272	1.52458	0.127365	0.999713
Aga	726.432	-0.202402	0.18802	-1.0765	0.281705	0.999713
Agap1	6.95044	0.068377	0.109208	0.626118	0.531237	0.999713
Agap2	173.737	-0.12489	0.220161	-0.567266	0.570533	0.999713
Agap3	624.576	-0.167904	0.194531	-0.86312	0.388071	0.999713
Agbl1	73.852	0.292934	0.201534	1.45352	0.14608	0.999713
Agbl2	15.4676	-0.0809912	0.187093	-0.432894	0.665092	0.999713
Agbl3	71.5158	-0.302245	0.218448	-1.3836	0.166481	0.999713
Agbl4	4.59842	0.00834308	0.118072	0.0706611	0.943667	0.999713
Agbl5	663.629	-0.098666	0.202813	-0.486488	0.626621	0.999713
Ager	33.3592	-0.0339931	0.179301	-0.189587	0.849633	0.999713
Agfg1	4192.19	0.0105359	0.144612	0.0728559	0.941921	0.999713
Agfg2	32.9365	-0.0273275	0.147806	-0.184887	0.853317	0.999713
Aggf1	2788.29	0.26308	0.179803	1.46315	0.143425	0.999713
Agk	47.7794	-0.0666929	0.208132	-0.320435	0.748638	0.999713
Agl	256.85	0.123288	0.216636	0.569104	0.569285	0.999713
Agmo	40.4796	-0.144723	0.205974	-0.702628	0.482288	0.999713
Ago1	328.678	-0.0117093	0.210739	-0.0555631	0.95569	0.999713
Ago3	5.39699	0.0170193	0.0751294	0.226533	0.820787	0.999713
Ago4	293.581	-0.0105236	0.219675	-0.0479053	0.961792	0.999713
Agpat1	449.368	-0.0814595	0.218855	-0.372208	0.709738	0.999713
Agpat2	0.601715	-0.0234031	0.0479829	-0.487739	0.625735	0.999713
Agpat3	3124.67	-0.0168476	0.165083	-0.102056	0.918712	0.999713
Agpat4	664.363	-0.119118	0.135402	-0.879737	0.379002	0.999713
Agpat5	1178.76	-0.222134	0.187305	-1.18595	0.235643	0.999713
Agps	710.418	-0.401931	0.189332	-2.12289	0.0337632	0.999713
Agrn	23.597	0.0606193	0.0643224	0.942428	0.345973	0.999713
Agrp	174.016	-0.133451	0.219764	-0.607247	0.543687	0.999713
Agtpbp1	1481.31	0.122719	0.218629	0.561312	0.574585	0.999713
Agtr1b	3.16826	0.107114	0.0670603	1.59728	0.110203	0.999713
Agtrap	505.313	0.108584	0.217465	0.499315	0.617558	0.999713
Ahctf1	38.1762	-0.00554901	0.126386	-0.0439053	0.96498	0.999713
Ahcy	0.263396	-0.0134092	0.0471441	-0.284431	0.77608	0.999713
Ahcyl1	741.796	-0.00804589	0.210287	-0.0382615	0.969479	0.999713
Ahcyl2	910.649	0.157717	0.217053	0.726627	0.467455	0.999713
Ahdc1	63.0511	0.0317347	0.144796	0.219169	0.826519	0.999713
Ahi1	0.962743	-0.0246188	0.0492158	-0.500221	0.616919	0.999713
Ahnak	701.675	0.172659	0.199442	0.865712	0.386648	0.999713
Ahnak2	0.398674	0.0480407	0.0472119	1.01755	0.30889	0.999713
Ahr	218.508	0.241035	0.194472	1.23944	0.215184	0.999713
Ahsa1	5651.33	-0.0810598	0.152184	-0.532642	0.594281	0.999713
Ahsa2	693.369	0.142961	0.220545	0.648217	0.516844	0.999713
AI182371	26.108	0.093697	0.172177	0.54419	0.58631	0.999713
AI314180	3197.55	0.0530062	0.176749	0.299895	0.764258	0.999713
AI413582	1960.23	-0.15169	0.19629	-0.772783	0.439651	0.999713
AI429214	3.45121	0.0746489	0.0508502	1.46802	0.1421	0.999713
AI464131	4.44766	0.0359823	0.11027	0.32631	0.74419	0.999713
AI467606	3198.44	0.0950937	0.174639	0.544515	0.586087	0.999713
AI481877	1.18783	0.0410226	0.0496408	0.826388	0.408584	0.999713
AI593442	1.38833	-0.00734266	0.0548161	-0.133951	0.893442	0.999713
AI597479	676.45	0.187367	0.203612	0.920218	0.357459	0.999713
AI606181	87.9312	-0.302974	0.209867	-1.44365	0.148837	0.999713
AI661453	0.682023	-0.0237244	0.0483117	-0.491069	0.623378	0.999713
AI837181	484.993	-0.0822837	0.200686	-0.410013	0.681796	0.999713
AI846148	486.016	0.136176	0.189093	0.720151	0.471432	0.999713
AI854703	54.758	-0.136633	0.172688	-0.791217	0.428818	0.999713
AI987944	1533.11	-0.173761	0.196926	-0.882369	0.377577	0.999713
Aicda	281.965	-0.085641	0.210981	-0.405919	0.684802	0.999713
Aida	1147.95	-0.0828758	0.176196	-0.470361	0.638097	0.999713
Aif1	83.1164	0.0770481	0.195995	0.393113	0.694236	0.999713
Aif1l	2.9818	0.00254492	0.0632082	0.0402626	0.967884	0.999713
Aifm1	2263.92	-0.0430182	0.187296	-0.22968	0.81834	0.999713
Aifm2	176.915	0.0134857	0.169119	0.0797409	0.936443	0.999713
Aig1	286.212	0.0415946	0.193567	0.214884	0.829857	0.999713
Aim2	1281.89	0.181217	0.212558	0.852553	0.393907	0.999713
Aimp1	8.15327	0.0963152	0.113863	0.84589	0.397614	0.999713
Aimp2	177.469	-0.0453807	0.214467	-0.211598	0.832421	0.999713
Aip	713.833	0.301388	0.20926	1.44025	0.149796	0.999713
Aipl1	37.5054	-0.036114	0.153643	-0.235051	0.814169	0.999713
Aire	68.4673	0.145708	0.171819	0.848036	0.396418	0.999713
Ajap1	0.127042	-0.00785322	0.0471441	-0.166579	0.867701	0.999713
Ajuba	28.3993	-0.0447035	0.173699	-0.257363	0.796899	0.999713
Ak1	4.72844	0.0177216	0.0721563	0.2456	0.805992	0.999713
AK157302	4.13826	0.0822475	0.0833785	0.986435	0.32392	0.999713
Ak2	9.96471	0.0903504	0.11749	0.769005	0.44189	0.999713
Ak3	2701.81	0.190121	0.171335	1.10965	0.267151	0.999713
Ak4	0.236602	-0.0134092	0.0471441	-0.284431	0.77608	0.999713
Ak5	0.136405	-0.00785322	0.0471441	-0.166579	0.867701	0.999713
Ak6	8237.9	-0.232276	0.164177	-1.41479	0.15713	0.999713
Ak7	39.5028	-0.0112753	0.13112	-0.0859924	0.931472	0.999713
Ak8	27.5399	-0.127755	0.11302	-1.13037	0.258319	0.999713
Ak9	46.0058	-0.0284666	0.219466	-0.129708	0.896797	0.999713
Akap1	91.0908	-0.0512778	0.168526	-0.304273	0.76092	0.999713
Akap10	1211.95	0.18412	0.194913	0.944624	0.344851	0.999713
Akap11	686.274	0.0363712	0.220535	0.164923	0.869005	0.999713
Akap12	1171.43	0.200234	0.195061	1.02652	0.304645	0.999713
Akap13	9051.46	0.041644	0.162807	0.255787	0.798116	0.999713
Akap14	2.83125	0.00310555	0.0507094	0.061242	0.951166	0.999713
Akap17b	5.24579	-0.00459994	0.0789431	-0.0582691	0.953534	0.999713
Akap2	2183.07	0.00554761	0.146057	0.0379826	0.969702	0.999713
Akap5	271.608	0.0667823	0.220536	0.302819	0.762028	0.999713
Akap6	28.936	0.0698245	0.195462	0.357228	0.720921	0.999713
Akap7	72.0886	-0.0568996	0.215055	-0.264581	0.791332	0.999713
Akap8	4525.38	0.0742282	0.145273	0.510958	0.60938	0.999713
Akap8l	2561.67	0.216098	0.18933	1.14138	0.253711	0.999713
Akap9	1640.01	-0.0541328	0.17014	-0.318166	0.750359	0.999713
Akip1	1573.63	-0.328841	0.179984	-1.82705	0.0676916	0.999713
Akirin1	5060.14	0.0443929	0.140769	0.315359	0.752489	0.999713
Akirin2	1683.38	-0.221541	0.162664	-1.36195	0.173212	0.999713
Akna	9193.12	0.181939	0.168736	1.07825	0.280924	0.999713
Akp3	0.593589	0.0473721	0.0479757	0.987419	0.323437	0.999713
Akr1a1	8.01478	-0.0254405	0.0849669	-0.299417	0.764622	0.999713
Akr1b10	65.589	0.0433457	0.140395	0.30874	0.757519	0.999713
Akr1b3	6.56219	0.00569264	0.104405	0.0545244	0.956517	0.999713
Akr1b7	2.4884	0.0451249	0.0506002	0.891794	0.372503	0.999713
Akr1b8	4.19322	-0.0106646	0.0537567	-0.198387	0.842742	0.999713
Akr1c12	1.24302	0.0745276	0.049733	1.49855	0.133989	0.999713
Akr1c13	48.5608	0.253181	0.186775	1.35554	0.175245	0.999713
Akr1c19	2.34514	0.0153513	0.0846928	0.181258	0.856165	0.999713
Akr1c21	3.52318	-0.0262834	0.0508542	-0.516839	0.605269	0.999713
Akr1e1	766.119	-0.0994328	0.183979	-0.540459	0.588881	0.999713
Akr7a5	880.745	-0.0546612	0.15098	-0.362042	0.717321	0.999713
Akt1	13756.8	0.12899	0.135399	0.952669	0.340758	0.999713
Akt1s1	84.8916	0.320596	0.219064	1.46348	0.143336	0.999713
Akt2	747.834	0.225474	0.190929	1.18093	0.237629	0.999713
Akt3	71.3219	0.259626	0.150863	1.72093	0.0852631	0.999713
Aktip	1291.32	-0.238663	0.173042	-1.37922	0.167827	0.999713
AL670603.1	0.95617	0.0728461	0.049244	1.47929	0.139064	0.999713
AL731706.1	433.561	-0.130882	0.200252	-0.653587	0.513378	0.999713
AL732309.2	13.4848	0.061141	0.0848256	0.720784	0.471042	0.999713
Alad	2218.34	-0.202086	0.182041	-1.11011	0.26695	0.999713
Alas1	595.825	-0.12812	0.214019	-0.598639	0.549414	0.999713
Alas2	3.6203	-0.0263043	0.0508746	-0.517041	0.605127	0.999713
Alcam	155.987	0.196697	0.18811	1.04565	0.295723	0.999713
Aldh16a1	2536.25	0.0119082	0.146162	0.0814727	0.935066	0.999713
Aldh18a1	670.44	0.364351	0.220408	1.65307	0.0983162	0.999713
Aldh1a1	0.136405	-0.00785322	0.0471441	-0.166579	0.867701	0.999713
Aldh1a2	6.6188	0.0175795	0.0563269	0.312098	0.754966	0.999713
Aldh1a3	20.6926	-0.246795	0.199563	-1.23667	0.216208	0.999713
Aldh1b1	102.93	-0.0132668	0.215763	-0.0614882	0.95097	0.999713
Aldh1l1	18.845	-0.0463384	0.0707711	-0.654765	0.512619	0.999713
Aldh1l2	8.17648	-0.0188567	0.113333	-0.166383	0.867855	0.999713
Aldh2	6567	0.00862922	0.138326	0.0623833	0.950258	0.999713
Aldh3a2	256.435	0.415849	0.219741	1.89245	0.058431	0.999713
Aldh3b1	1353.2	0.104553	0.20768	0.503436	0.614658	0.999713
Aldh3b3	2.87339	-0.0537246	0.0961267	-0.558894	0.576234	0.999713
Aldh4a1	500.411	0.306636	0.20696	1.48162	0.138441	0.999713
Aldh5a1	11.7065	-0.0304786	0.0717286	-0.424915	0.670899	0.999713
Aldh6a1	238.35	0.273831	0.220576	1.24143	0.214446	0.999713
Aldh7a1	54.6668	-0.245339	0.158556	-1.54734	0.121782	0.999713
Aldoa	728.385	0.150794	0.210626	0.71593	0.474034	0.999713
Aldoart1	0.782791	-0.000462556	0.0487794	-0.00948261	0.992434	0.999713
Aldoart2	0.561507	-0.0229487	0.0476036	-0.48208	0.629749	0.999713
Aldob	0.263396	-0.0134092	0.0471441	-0.284431	0.77608	0.999713
Aldoc	378.908	0.187759	0.217432	0.863528	0.387847	0.999713
Alg1	896.321	0.162099	0.182498	0.888222	0.374422	0.999713
Alg11	36.105	0.0389798	0.0871471	0.447287	0.654668	0.999713
Alg12	665.492	-0.00179394	0.195462	-0.00917798	0.992677	0.999713
Alg13	249.315	0.230249	0.220178	1.04574	0.295682	0.999713
Alg14	26.6705	-0.517218	0.194658	-2.65706	0.0078825	0.999713
Alg2	495.152	0.0341395	0.220579	0.154772	0.877001	0.999713
Alg3	176.669	0.136678	0.219095	0.62383	0.532739	0.999713
Alg5	1197.31	-0.0504213	0.138051	-0.365238	0.714934	0.999713
Alg6	434.326	-0.0467316	0.212489	-0.219925	0.82593	0.999713
Alg8	1537.18	-0.0607078	0.202388	-0.299958	0.764209	0.999713
Alg9	151.403	-0.110848	0.22016	-0.503488	0.614622	0.999713
Alkal2	1.10351	-0.0248718	0.0494685	-0.50278	0.615119	0.999713
Alkbh1	1805.21	0.140329	0.174326	0.804983	0.420829	0.999713
Alkbh2	169.181	-0.23214	0.220478	-1.0529	0.292388	0.999713
Alkbh3	302.171	0.105343	0.199418	0.528252	0.597325	0.999713
Alkbh4	622.675	-0.0842218	0.191473	-0.439862	0.660037	0.999713
Alkbh5	3424.5	0.164583	0.174013	0.94581	0.344245	0.999713
Alkbh6	306.558	-0.0544408	0.214851	-0.253388	0.799968	0.999713
Alkbh7	499.074	-0.224945	0.217563	-1.03393	0.301168	0.999713
Alkbh8	916.199	0.11622	0.172916	0.672118	0.501508	0.999713
Alox12	24.2019	-0.0310801	0.159065	-0.195392	0.845086	0.999713
Alox15	3.95572	-0.00172934	0.0524744	-0.0329559	0.97371	0.999713
Alox5	3.00275	0.0846575	0.0527823	1.6039	0.108736	0.999713
Alox5ap	97.4009	0.137632	0.145682	0.944742	0.344791	0.999713
Alox8	62.4814	-0.0277219	0.207379	-0.133677	0.893658	0.999713
Aloxe3	1.01633	-0.0247223	0.0493193	-0.50127	0.616181	0.999713
Alpk1	8.27614	-0.0273711	0.0652294	-0.419613	0.674768	0.999713
Alpk2	21.3092	-0.0191828	0.0878843	-0.218273	0.827217	0.999713
Alpk3	2.74501	-0.0673878	0.0969134	-0.695341	0.486842	0.999713
Alpl	0.286851	0.0467488	0.0471838	0.99078	0.321793	0.999713
Als2	46.0601	-0.00833406	0.115373	-0.0722357	0.942414	0.999713
Als2cl	36.4733	0.00322065	0.143026	0.0225179	0.982035	0.999713
Als2cr12	5.21099	0.0386557	0.114064	0.338895	0.734689	0.999713
Alx4	12.1774	-0.0829284	0.179622	-0.461683	0.644309	0.999713
Alyref	10555.8	-0.225648	0.161515	-1.39707	0.162392	0.999713
Alyref2	204.889	-0.131697	0.214839	-0.613005	0.539873	0.999713
Amacr	146.092	-0.0820954	0.218503	-0.375718	0.707127	0.999713
Ambn	3.93287	-0.0263565	0.0509251	-0.517554	0.604769	0.999713
Ambra1	1121.02	0.196444	0.218702	0.898227	0.369064	0.999713
Amd1	1437.96	0.232967	0.19374	1.20248	0.229179	0.999713
Amd2	82.0613	-0.131834	0.215053	-0.613029	0.539857	0.999713
Amdhd1	27.0358	0.080034	0.143115	0.55923	0.576005	0.999713
Amdhd2	16.5791	-0.221215	0.169507	-1.30505	0.191876	0.999713
Amelx	0.643636	0.03127	0.0482824	0.647648	0.517212	0.999713
Amer1	250.16	0.0463849	0.220566	0.210299	0.833434	0.999713
Amer2	5.46642	0.0273037	0.118375	0.230654	0.817584	0.999713
Amfr	7.61983	0.00604672	0.1162	0.0520373	0.958499	0.999713
Amh	0.286851	0.0467488	0.0471838	0.99078	0.321793	0.999713
Amhr2	0.531566	0.0656492	0.0476307	1.37829	0.168112	0.999713
Amigo1	21.7888	0.00496132	0.130004	0.0381628	0.969558	0.999713
Amigo3	119.961	0.00198573	0.15632	0.0127029	0.989865	0.999713
Ammecr1	262.424	0.278916	0.213963	1.30357	0.192381	0.999713
Ammecr1l	1622.06	0.0191029	0.131465	0.145307	0.884468	0.999713
Amn	9.32179	-0.110958	0.1052	-1.05474	0.291545	0.999713
Amn1	327.657	-0.134206	0.201474	-0.666117	0.505336	0.999713
Amot	7.2277	0.0974784	0.163553	0.596006	0.551171	0.999713
Amotl1	37.8964	-0.0756225	0.159147	-0.475173	0.634664	0.999713
Amotl2	7.38171	0.20511	0.109539	1.87248	0.0611397	0.999713
Ampd1	0.530336	0.0436396	0.0476289	0.916241	0.35954	0.999713
Ampd2	1598.47	0.0776889	0.218427	0.355675	0.722084	0.999713
Ampd3	69.4422	0.0545848	0.137211	0.397817	0.690765	0.999713
Amt	16.5432	-0.0475952	0.139088	-0.342196	0.732203	0.999713
Amtn	0.531566	0.0656492	0.0476307	1.37829	0.168112	0.999713
Amy1	2.31888	-0.0259372	0.0505182	-0.513423	0.607655	0.999713
Amy2a1	8.38072	-0.0141787	0.0562697	-0.251978	0.801058	0.999713
Amy2a4	26.5098	0.0487185	0.103438	0.470994	0.637645	0.999713
Amy2a5	7.40137	0.1331	0.0708512	1.87859	0.060301	0.999713
Amz1	40.3815	0.0567671	0.13558	0.418697	0.675437	0.999713
Amz2	2213.88	-0.273233	0.202356	-1.35026	0.176933	0.999713
Anapc1	4974	0.325046	0.204483	1.5896	0.111925	0.999713
Anapc10	1121.86	-0.242851	0.181326	-1.3393	0.180473	0.999713
Anapc11	2224.23	-0.271669	0.204726	-1.32699	0.184512	0.999713
Anapc13	755.794	-0.367347	0.206092	-1.78244	0.0746779	0.999713
Anapc15	2258.98	-0.269488	0.169107	-1.59359	0.111027	0.999713
Anapc16	1726.4	-0.26692	0.182438	-1.46307	0.143447	0.999713
Anapc4	1958.59	-0.174493	0.169949	-1.02674	0.304545	0.999713
Anapc5	18183.2	-0.029715	0.138813	-0.214065	0.830496	0.999713
Anapc7	1977.15	-0.106788	0.167084	-0.639125	0.522741	0.999713
Ang	10.6029	-0.0997799	0.125509	-0.795004	0.426611	0.999713
Angel1	215.271	0.256005	0.21628	1.18367	0.236543	0.999713
Angel2	533.543	-0.0532267	0.196813	-0.270443	0.786819	0.999713
Angpt1	10.7459	0.229063	0.0878045	2.60879	0.00908643	0.999713
Angpt2	15.5365	0.0580341	0.142626	0.406897	0.684084	0.999713
Angptl1	103.566	-0.101216	0.200802	-0.504058	0.614221	0.999713
Angptl2	73.066	0.154046	0.122942	1.25299	0.210209	0.999713
Angptl3	0.986166	-0.00537078	0.0492849	-0.108974	0.913223	0.999713
Angptl4	166.869	0.105531	0.216658	0.487085	0.626198	0.999713
Angptl6	52.9045	-0.135459	0.2022	-0.669927	0.502904	0.999713
Angptl7	77.9617	-0.191947	0.21725	-0.883532	0.376949	0.999713
Ank	448.933	-0.0587257	0.218522	-0.26874	0.78813	0.999713
Ank1	53.0759	-0.157667	0.218688	-0.720968	0.470929	0.999713
Ank2	2.75897	-0.0497942	0.0754669	-0.659815	0.509372	0.999713
Ank3	27.3301	-0.0488646	0.119833	-0.407774	0.68344	0.999713
Ankfy1	3529.32	0.209396	0.200177	1.04606	0.295536	0.999713
Ankhd1	3439.62	0.287528	0.195266	1.4725	0.140886	0.999713
Ankib1	257.74	0.137894	0.220477	0.625435	0.531686	0.999713
Ankle1	2517.81	-0.250971	0.202099	-1.24183	0.214301	0.999713
Ankle2	2106.82	0.35116	0.175947	1.99583	0.0459524	0.999713
Ankmy1	9.67536	-0.00641925	0.0650189	-0.0987291	0.921353	0.999713
Ankmy2	1534.76	-0.0421652	0.140643	-0.299804	0.764327	0.999713
Ankra2	634.736	0.054932	0.204477	0.268646	0.788202	0.999713
Ankrd10	1518.5	0.145069	0.21772	0.666308	0.505214	0.999713
Ankrd11	3045.55	-0.0366634	0.144568	-0.253606	0.7998	0.999713
Ankrd12	1148.11	-0.122159	0.173822	-0.702782	0.482192	0.999713
Ankrd13a	396.522	-0.0861597	0.217195	-0.396693	0.691594	0.999713
Ankrd13b	5.69923	0.0811984	0.0618103	1.31367	0.188957	0.999713
Ankrd13c	806.239	0.256307	0.217737	1.17714	0.239139	0.999713
Ankrd13d	45.5237	0.0647343	0.21209	0.30522	0.760198	0.999713
Ankrd16	287.563	0.319963	0.216794	1.47589	0.139975	0.999713
Ankrd17	521.909	0.513883	0.205635	2.499	0.0124543	0.999713
Ankrd2	2.47204	-0.0259992	0.0505786	-0.514036	0.607227	0.999713
Ankrd23	236.724	-0.0705515	0.214883	-0.328326	0.742665	0.999713
Ankrd24	26.1747	-0.0484371	0.158328	-0.305929	0.759659	0.999713
Ankrd26	997.901	-0.0198297	0.200829	-0.0987396	0.921345	0.999713
Ankrd27	233.245	-0.0847415	0.203148	-0.417141	0.676575	0.999713
Ankrd28	714.592	0.199611	0.220083	0.906979	0.364418	0.999713
Ankrd29	47.1863	-0.0275226	0.14088	-0.195362	0.845109	0.999713
Ankrd33b	181.568	-0.118176	0.202639	-0.583183	0.55977	0.999713
Ankrd34a	1.58809	-0.0254773	0.0500679	-0.508856	0.610853	0.999713
Ankrd34b	0.263396	-0.0134092	0.0471441	-0.284431	0.77608	0.999713
Ankrd34c	5.07495	-0.00559058	0.0927049	-0.0603051	0.951913	0.999713
Ankrd35	3.66773	0.0241207	0.0508661	0.4742	0.635357	0.999713
Ankrd37	346.722	-0.174526	0.21308	-0.819062	0.412751	0.999713
Ankrd39	559.511	0.224388	0.218533	1.0268	0.304517	0.999713
Ankrd40	2272.2	0.103525	0.143456	0.721652	0.470509	0.999713
Ankrd42	1.96356	0.0472023	0.0504556	0.935521	0.34952	0.999713
Ankrd44	2436.02	-0.0642087	0.220201	-0.291591	0.7706	0.999713
Ankrd45	1.05359	-0.024789	0.0493859	-0.501944	0.615707	0.999713
Ankrd46	1133.34	0.186851	0.127199	1.46897	0.141841	0.999713
Ankrd49	683.445	0.0600943	0.187301	0.320844	0.748328	0.999713
Ankrd50	223.202	0.217605	0.22057	0.986556	0.32386	0.999713
Ankrd52	429.044	-0.067833	0.209816	-0.323298	0.746469	0.999713
Ankrd53	2.49096	0.00473666	0.0604031	0.0784176	0.937496	0.999713
Ankrd54	169.516	-0.176615	0.20868	-0.846342	0.397362	0.999713
Ankrd6	21.1883	-0.00666977	0.0619641	-0.107639	0.914282	0.999713
Ankrd61	7.28571	0.111197	0.123699	0.898932	0.368689	0.999713
Ankrd63	1.82946	-0.025674	0.050261	-0.510814	0.609481	0.999713
Ankrd7	5.5393	-0.0371085	0.0600962	-0.617485	0.536915	0.999713
Ankrd9	262.724	-0.0585252	0.214923	-0.272307	0.785386	0.999713
Anks1	331.419	0.266772	0.220447	1.21014	0.226224	0.999713
Anks1b	2.90952	-0.0261297	0.0506995	-0.515384	0.606285	0.999713
Anks4b	6.41384	-0.0654063	0.149301	-0.438082	0.661327	0.999713
Anks6	9.34809	-0.0292238	0.0535542	-0.545686	0.585282	0.999713
Ankub1	25.469	0.0861412	0.168911	0.50998	0.610065	0.999713
Ankzf1	756.372	-0.0712049	0.220543	-0.322862	0.7468	0.999713
Anln	1381.48	-0.326867	0.190328	-1.71738	0.085909	0.999713
Ano10	644.906	0.296113	0.191593	1.54553	0.122219	0.999713
Ano6	2442.52	0.242643	0.204569	1.18612	0.235575	0.999713
Ano7	41.7615	-0.124351	0.111414	-1.11612	0.264373	0.999713
Ano8	144.541	0.145522	0.213742	0.680827	0.495981	0.999713
Ano9	1.72399	0.0522466	0.050201	1.04075	0.297993	0.999713
Anp32a	236.055	-0.156066	0.217067	-0.718979	0.472154	0.999713
Anp32b	16553.2	-0.0407257	0.169603	-0.240124	0.810234	0.999713
Anp32e	10297.6	-0.167419	0.154676	-1.08238	0.279082	0.999713
Anpep	5.56345	0.0165155	0.0830999	0.198743	0.842464	0.999713
Antxr1	37.2721	0.114853	0.180022	0.637993	0.523478	0.999713
Antxr2	98.8735	-0.0426215	0.21611	-0.197221	0.843654	0.999713
Anxa1	343.005	-0.0306557	0.207307	-0.147876	0.882441	0.999713
Anxa10	2.62845	0.0263545	0.0506464	0.520362	0.602811	0.999713
Anxa11	11.5126	0.0491523	0.0619136	0.793885	0.427262	0.999713
Anxa2	159.579	-0.0560033	0.219223	-0.255463	0.798366	0.999713
Anxa3	4.87055	0.0891284	0.0784483	1.13614	0.255897	0.999713
Anxa4	119.591	-0.0749483	0.214463	-0.34947	0.726736	0.999713
Anxa5	0.236602	-0.0134092	0.0471441	-0.284431	0.77608	0.999713
Anxa6	3954.92	0.165276	0.20541	0.804615	0.421042	0.999713
Anxa7	1548.08	-0.005451	0.191346	-0.0284877	0.977273	0.999713
Anxa9	98.2	-0.0176967	0.162566	-0.108859	0.913315	0.999713
Aoah	7.92678	-0.0136289	0.104494	-0.130427	0.896228	0.999713
Aoc3	0.622204	-0.0231974	0.0478381	-0.484914	0.627737	0.999713
Aox2	1.45346	0.0113211	0.0499708	0.226554	0.82077	0.999713
Ap1ar	1663.11	0.0807482	0.206607	0.39083	0.695923	0.999713
Ap1b1	11.1739	0.0528463	0.0736488	0.717545	0.473038	0.999713
Ap1g1	1836.51	0.174186	0.166089	1.04875	0.294293	0.999713
Ap1g2	914.873	-0.0607131	0.192682	-0.315095	0.75269	0.999713
Ap1m1	107.417	-0.147459	0.219875	-0.670651	0.502443	0.999713
Ap1m2	139.967	-0.477217	0.214054	-2.22943	0.0257855	0.999713
Ap1s1	2751.2	-0.248443	0.153295	-1.62069	0.105085	0.999713
Ap1s2	427.49	-0.126335	0.220557	-0.572802	0.566779	0.999713
Ap1s3	186.537	-0.0901688	0.213361	-0.422612	0.672578	0.999713
Ap2a1	603.544	-0.0460644	0.21794	-0.211363	0.832604	0.999713
Ap2a2	2.75426	-0.0453257	0.0661143	-0.685566	0.492987	0.999713
Ap2b1	141.665	0.0465759	0.187379	0.248565	0.803697	0.999713
Ap2m1	3142.49	-0.115589	0.135731	-0.851601	0.394436	0.999713
Ap2s1	3810.34	-0.184176	0.199625	-0.922608	0.356212	0.999713
Ap3b1	3816.74	0.226413	0.182535	1.24038	0.214836	0.999713
Ap3b2	3.63427	0.0308006	0.0774956	0.397449	0.691036	0.999713
Ap3d1	3765.04	0.339291	0.173649	1.95389	0.0507145	0.999713
Ap3m1	2550.2	0.171009	0.150169	1.13878	0.254797	0.999713
Ap3m2	846.387	0.193366	0.145553	1.32849	0.184016	0.999713
Ap3s1	1364.51	-0.256124	0.164278	-1.55909	0.118975	0.999713
Ap3s2	1675.24	-0.212006	0.190433	-1.11328	0.265588	0.999713
Ap4b1	1407.55	0.0309277	0.203632	0.151881	0.879281	0.999713
Ap4e1	30.1174	0.11875	0.167994	0.706873	0.479645	0.999713
Ap4m1	88.88	-0.102	0.186798	-0.546047	0.585034	0.999713
Ap4s1	980.006	-0.146764	0.19526	-0.751634	0.452271	0.999713
Ap5b1	505.986	0.246755	0.209821	1.17602	0.239586	0.999713
Ap5m1	1500.75	-0.258156	0.194682	-1.32604	0.184827	0.999713
Ap5s1	626.25	-0.14566	0.212685	-0.684864	0.49343	0.999713
Ap5z1	167.843	-0.0248898	0.213947	-0.116336	0.907386	0.999713
Apaf1	665.354	-0.272776	0.207984	-1.31152	0.189682	0.999713
Apba1	8.13539	0.054628	0.0883452	0.618347	0.536346	0.999713
Apba2	55.4812	-0.153678	0.214008	-0.718091	0.472701	0.999713
Apba3	1055.58	0.168961	0.154563	1.09315	0.274327	0.999713
Apbb1	48.0966	0.0214724	0.0989548	0.216992	0.828215	0.999713
Apbb2	35.5937	0.101222	0.13134	0.770685	0.440893	0.999713
Apc	673.452	0.229896	0.214861	1.06997	0.284631	0.999713
Apc2	25.1515	-0.0179188	0.0922197	-0.194305	0.845937	0.999713
Apcdd1	0.481372	-0.0221351	0.0474989	-0.466013	0.641206	0.999713
Apcs	1.27322	0.0339101	0.049792	0.681035	0.495849	0.999713
Apeh	3091.36	-0.0947737	0.110982	-0.853952	0.393132	0.999713
Apex1	151.116	-0.107391	0.219364	-0.489558	0.624447	0.999713
Apex2	177.803	-0.0842464	0.216611	-0.38893	0.697328	0.999713
Aph1a	740.96	-0.141481	0.212871	-0.664634	0.506284	0.999713
Aph1c	55.6162	0.197271	0.181654	1.08597	0.277493	0.999713
Api5	10201	0.0602673	0.152007	0.396476	0.691754	0.999713
Apip	1191.94	-0.377707	0.199311	-1.89506	0.0580844	0.999713
Aplf	505.011	-0.363507	0.215504	-1.68678	0.0916465	0.999713
Apln	11.3583	0.00912244	0.071383	0.127796	0.898311	0.999713
Aplp1	10.8055	0.0369334	0.0602773	0.612724	0.540059	0.999713
Aplp2	336.44	0.101122	0.218892	0.461973	0.6441	0.999713
Apmap	1573.39	-0.0821073	0.138655	-0.592169	0.553738	0.999713
Apoa2	8.33767	-0.0125706	0.101701	-0.123603	0.901629	0.999713
Apobec1	6163	-0.0872631	0.214952	-0.405966	0.684768	0.999713
Apobec2	26.8875	0.283713	0.199748	1.42035	0.155505	0.999713
Apobec3	18345.8	0.0465969	0.136624	0.341059	0.733059	0.999713
Apobr	35.199	-0.00846046	0.143366	-0.0590129	0.952942	0.999713
Apoc1	0.263396	-0.0134092	0.0471441	-0.284431	0.77608	0.999713
Apoc2	3.82274	0.0174104	0.065187	0.267083	0.789405	0.999713
Apoc4	8.55344	-0.0574349	0.126444	-0.454231	0.649662	0.999713
Apod	6.96746	-0.0591985	0.130986	-0.451946	0.651308	0.999713
Apoe	14471.1	0.163435	0.181832	0.898827	0.368745	0.999713
Apof	7.28371	0.159779	0.0987205	1.6185	0.105555	0.999713
Apoh	1.95039	-0.0257535	0.0502824	-0.512176	0.608528	0.999713
Apol10a	2.00796	0.0768119	0.0503841	1.52453	0.127378	0.999713
Apol6	18.1279	0.0685265	0.169699	0.403811	0.686352	0.999713
Apold1	29.5289	-0.0541934	0.173261	-0.312785	0.754444	0.999713
Apom	4.57002	0.0604793	0.089584	0.675113	0.499604	0.999713
Apon	47.6483	-0.01301	0.162528	-0.0800477	0.936199	0.999713
Apoo	1316.19	-0.231198	0.212895	-1.08597	0.277492	0.999713
Apool	1124.38	-0.213922	0.198705	-1.07658	0.281668	0.999713
Apopt1	142.75	0.0144441	0.217788	0.0663218	0.947122	0.999713
App	411.009	-0.135629	0.194116	-0.698701	0.484739	0.999713
Appbp2	5160	-0.204994	0.14307	-1.43283	0.151907	0.999713
Appl1	1657.17	0.102358	0.1606	0.637349	0.523897	0.999713
Appl2	9.89618	0.0128978	0.100131	0.12881	0.897508	0.999713
Aprt	1720.2	-0.0722075	0.198284	-0.364162	0.715737	0.999713
Aptx	795.893	0.0722312	0.203756	0.354498	0.722965	0.999713
Aqp11	3.01536	0.0284786	0.0705091	0.4039	0.686286	0.999713
Aqp12	0.132891	0.0143707	0.0471441	0.304825	0.760499	0.999713
Aqp3	32.7703	0.0485046	0.132794	0.365261	0.714916	0.999713
Aqp4	2.28126	0.00344582	0.11084	0.0310883	0.975199	0.999713
Aqp7	30.7835	-0.110084	0.202478	-0.543684	0.586659	0.999713
Aqp9	1.61874	0.0758652	0.0501151	1.51382	0.130072	0.999713
Aqr	100.052	-0.071936	0.131456	-0.547225	0.584224	0.999713
Ar	6.01666	-0.071543	0.107428	-0.665966	0.505433	0.999713
Araf	1155.73	-0.068949	0.194153	-0.355128	0.722494	0.999713
Arap1	3263.76	0.15658	0.190505	0.821919	0.411123	0.999713
Arap2	878.912	-0.15038	0.220458	-0.682125	0.49516	0.999713
Arap3	6.86008	-0.00486683	0.0544267	-0.0894199	0.928748	0.999713
Arc	19.5677	-0.0437919	0.131399	-0.333275	0.738926	0.999713
Arcn1	9599.39	0.158668	0.168481	0.941758	0.346316	0.999713
Areg	8.01615	-0.0102427	0.055174	-0.185644	0.852724	0.999713
Arel1	802.981	-0.0471604	0.216499	-0.217832	0.82756	0.999713
Arf1	19022.6	-0.143297	0.111727	-1.28256	0.199646	0.999713
Arf2	843.421	0.2781	0.21552	1.29036	0.196924	0.999713
Arf3	0.664766	-0.00480401	0.0482673	-0.0995294	0.920718	0.999713
Arf4	6747.55	-0.112927	0.158166	-0.713976	0.475242	0.999713
Arf5	1412.6	-0.00169499	0.167889	-0.0100959	0.991945	0.999713
Arf6	8652.68	-0.00457949	0.116154	-0.0394259	0.968551	0.999713
Arfgap1	460.533	0.204714	0.16673	1.22782	0.219516	0.999713
Arfgap2	1541.39	0.109812	0.182109	0.603	0.546509	0.999713
Arfgap3	697.871	0.229826	0.185351	1.23995	0.214995	0.999713
Arfgef1	1233.31	-0.151881	0.208181	-0.729562	0.465658	0.999713
Arfgef2	1884.2	0.339197	0.212433	1.59673	0.110327	0.999713
Arfgef3	10.5965	-0.112829	0.11574	-0.974847	0.329636	0.999713
Arfip2	600.568	0.0031078	0.177936	0.0174658	0.986065	0.999713
Arfrp1	2084.59	-0.101314	0.158924	-0.637497	0.523801	0.999713
Arg1	489.025	0.193635	0.120539	1.6064	0.108186	0.999713
Arg2	11.6809	-0.0316511	0.110984	-0.285186	0.775501	0.999713
Arglu1	1275.82	-0.0741375	0.18413	-0.402638	0.687215	0.999713
Arhgap1	1698.66	0.117625	0.169185	0.695247	0.486901	0.999713
Arhgap10	75.4394	0.0458953	0.19531	0.234987	0.814219	0.999713
Arhgap11a	4840.62	0.206292	0.186526	1.10597	0.26874	0.999713
Arhgap12	1594.36	0.0982688	0.201015	0.488862	0.624939	0.999713
Arhgap15	3189.77	0.041112	0.16851	0.243974	0.807251	0.999713
Arhgap17	5150.44	0.213797	0.1447	1.47752	0.139536	0.999713
Arhgap18	161.682	0.576066	0.220409	2.61363	0.00895866	0.999713
Arhgap19	322.408	0.0245484	0.19651	0.124922	0.900585	0.999713
Arhgap21	597.448	-0.120107	0.207074	-0.580017	0.561903	0.999713
Arhgap22	11.2327	0.0389325	0.0849785	0.458145	0.646848	0.999713
Arhgap23	21.1224	0.197701	0.165962	1.19124	0.233558	0.999713
Arhgap24	376.781	0.15075	0.220095	0.684929	0.493389	0.999713
Arhgap25	6654.09	0.188862	0.122698	1.53924	0.123745	0.999713
Arhgap26	1280.8	0.0435595	0.20148	0.216198	0.828834	0.999713
Arhgap27	425.875	0.0874227	0.219038	0.399121	0.689804	0.999713
Arhgap28	3.49145	0.0305995	0.0508654	0.601577	0.547456	0.999713
Arhgap29	87.4732	0.0594738	0.140689	0.422731	0.672491	0.999713
Arhgap30	9419.91	0.182979	0.1719	1.06445	0.287124	0.999713
Arhgap31	251.45	0.362159	0.218153	1.66012	0.0968913	0.999713
Arhgap32	14.1247	0.0748576	0.0922309	0.811633	0.417002	0.999713
Arhgap33	347.228	0.0105278	0.218643	0.0481508	0.961596	0.999713
Arhgap35	58.949	0.00387647	0.0514847	0.0752936	0.939981	0.999713
Arhgap39	210.886	-0.127254	0.220054	-0.578284	0.563072	0.999713
Arhgap4	3275.39	0.128265	0.197028	0.650995	0.515049	0.999713
Arhgap44	1.32377	-0.0252175	0.0498116	-0.506257	0.612676	0.999713
Arhgap45	15737.8	0.267453	0.153819	1.73875	0.0820795	0.999713
Arhgap5	226.31	-0.0788192	0.200927	-0.392278	0.694853	0.999713
Arhgap6	321.259	-0.0918667	0.220372	-0.416871	0.676773	0.999713
Arhgap8	1105.83	-0.116537	0.21992	-0.529908	0.596176	0.999713
Arhgap9	1827.21	0.18235	0.118942	1.53311	0.12525	0.999713
Arhgdia	24635.5	-0.0425823	0.135752	-0.313677	0.753766	0.999713
Arhgdib	12156.5	-0.156419	0.179033	-0.873686	0.382289	0.999713
Arhgdig	8.53982	0.112845	0.102797	1.09775	0.272313	0.999713
Arhgef1	5840.56	0.0669558	0.169936	0.394007	0.693576	0.999713
Arhgef10	98.604	-0.376717	0.20458	-1.84142	0.0655601	0.999713
Arhgef10l	22.3179	0.000414857	0.0869859	0.00476925	0.996195	0.999713
Arhgef11	296.72	-0.0156275	0.212882	-0.0734093	0.94148	0.999713
Arhgef12	834.175	0.0128808	0.210028	0.0613293	0.951097	0.999713
Arhgef16	0.790189	-0.0241353	0.0487292	-0.495294	0.620392	0.999713
Arhgef17	5.04107	-0.0246984	0.0511099	-0.483241	0.628925	0.999713
Arhgef18	7.79733	0.136658	0.139973	0.976313	0.328909	0.999713
Arhgef19	0.136405	-0.00785322	0.0471441	-0.166579	0.867701	0.999713
Arhgef2	1241.23	-0.128266	0.198474	-0.646262	0.51811	0.999713
Arhgef25	3.01743	-0.0501663	0.0693163	-0.72373	0.469231	0.999713
Arhgef3	1673.12	0.36152	0.21578	1.67541	0.0938538	0.999713
Arhgef33	4.78221	-0.00429285	0.0945057	-0.0454242	0.963769	0.999713
Arhgef37	0.361029	-0.0189021	0.0471571	-0.400832	0.688544	0.999713
Arhgef38	0.136405	-0.00785322	0.0471441	-0.166579	0.867701	0.999713
Arhgef39	22.1381	-0.344247	0.197717	-1.74111	0.0816642	0.999713
Arhgef4	32.823	-0.239919	0.190659	-1.25836	0.20826	0.999713
Arhgef5	0.354903	-0.0189021	0.0471571	-0.400832	0.688544	0.999713
Arhgef6	332.163	-0.105992	0.191209	-0.554324	0.579357	0.999713
Arhgef7	73.2025	0.1084	0.211689	0.512073	0.6086	0.999713
Arhgef9	8.26152	0.0782166	0.0671229	1.16528	0.243908	0.999713
Arid1a	3314.2	0.0822266	0.170412	0.482516	0.629439	0.999713
Arid1b	1132.75	0.289935	0.184112	1.57477	0.115308	0.999713
Arid2	2453.28	0.284944	0.203338	1.40133	0.161116	0.999713
Arid3a	1668.64	0.08078	0.161698	0.499572	0.617376	0.999713
Arid3b	1546.15	-0.0754335	0.171186	-0.440652	0.659465	0.999713
Arid3c	0.132891	0.0143707	0.0471441	0.304825	0.760499	0.999713
Arid4a	747.245	-0.0966611	0.13824	-0.699225	0.484412	0.999713
Arid4b	2218.34	0.0632011	0.176284	0.358519	0.719955	0.999713
Arid5a	2012.23	0.0896915	0.188076	0.47689	0.633441	0.999713
Arid5b	708.836	0.000969178	0.211781	0.00457633	0.996349	0.999713
Arih2	626.996	0.0978424	0.210207	0.465459	0.641603	0.999713
Arl1	3741.73	-0.181013	0.164307	-1.10167	0.270604	0.999713
Arl10	142.201	-0.425085	0.21991	-1.933	0.0532364	0.999713
Arl11	15.9846	0.198724	0.189587	1.0482	0.294547	0.999713
Arl13a	6.63821	0.0482024	0.088827	0.542655	0.587367	0.999713
Arl13b	144.335	-0.0173454	0.219058	-0.0791818	0.936888	0.999713
Arl14	0.818428	-0.0242133	0.0488081	-0.496092	0.619829	0.999713
Arl14ep	80.1775	0.0344367	0.162662	0.211707	0.832336	0.999713
Arl14epl	4.06222	0.02352	0.0642778	0.365912	0.714431	0.999713
Arl15	235.46	0.190556	0.220286	0.865038	0.387018	0.999713
Arl16	565.691	-0.0507652	0.190347	-0.266699	0.789701	0.999713
Arl2	476.599	-0.1137	0.165578	-0.686687	0.49228	0.999713
Arl2bp	57.8101	-0.0647702	0.207579	-0.312027	0.75502	0.999713
Arl3	510.441	-0.225576	0.202769	-1.11248	0.265932	0.999713
Arl4a	664.63	-0.148645	0.189458	-0.784579	0.432701	0.999713
Arl4c	28.8282	-0.0728693	0.172738	-0.421848	0.673136	0.999713
Arl4d	34.3742	-0.0288447	0.104044	-0.277237	0.781598	0.999713
Arl5a	5477.97	-0.0842834	0.158264	-0.532548	0.594346	0.999713
Arl5b	260.313	0.213673	0.21505	0.993597	0.320419	0.999713
Arl5c	379.78	-0.34639	0.215993	-1.60371	0.108778	0.999713
Arl6	32.3687	0.113574	0.129248	0.878725	0.37955	0.999713
Arl6ip1	18549.8	-0.129837	0.118826	-1.09266	0.274541	0.999713
Arl6ip4	159.253	-0.0783808	0.208726	-0.375521	0.707273	0.999713
Arl6ip5	1587.53	-0.127007	0.145735	-0.871488	0.383488	0.999713
Arl6ip6	1191.47	-0.313046	0.164175	-1.90678	0.0565492	0.999713
Arl8a	7.95368	0.122001	0.068857	1.7718	0.0764281	0.999713
Arl8b	4823.35	-0.0551788	0.173983	-0.317151	0.751129	0.999713
Arl9	3.02949	-0.0469565	0.0787604	-0.596195	0.551045	0.999713
Armc1	2214.95	-0.14603	0.174928	-0.834802	0.403829	0.999713
Armc10	40.5948	-0.151755	0.183088	-0.828866	0.40718	0.999713
Armc12	1.20697	-0.0250448	0.0496406	-0.504524	0.613893	0.999713
Armc2	31.4386	0.0350577	0.172316	0.20345	0.838784	0.999713
Armc3	47.5729	-0.173703	0.16634	-1.04427	0.296362	0.999713
Armc5	1286.46	0.104437	0.183658	0.56865	0.569594	0.999713
Armc6	2.32872	-0.0179474	0.0737165	-0.243465	0.807645	0.999713
Armc7	392.48	0.120679	0.220296	0.547807	0.583825	0.999713
Armc8	389.396	-0.00734119	0.22058	-0.0332813	0.97345	0.999713
Armc9	109.376	-0.203751	0.216867	-0.939524	0.347462	0.999713
Armcx1	4.85384	-0.0375296	0.0604205	-0.62114	0.534507	0.999713
Armcx2	235.97	-0.067224	0.219438	-0.306346	0.759341	0.999713
Armcx3	394.459	-0.0633104	0.216263	-0.292747	0.769716	0.999713
Armcx4	17.7428	0.00248864	0.105848	0.0235116	0.981242	0.999713
Armcx5	306.052	0.176958	0.22054	0.802387	0.422329	0.999713
Armcx6	10.699	0.0630945	0.0743796	0.848277	0.396284	0.999713
Armt1	646.242	-0.00248596	0.177928	-0.0139717	0.988853	0.999713
Arnt	158.415	-0.372181	0.220511	-1.68781	0.091447	0.999713
Arnt2	6.07432	-0.0265702	0.0511289	-0.519672	0.603292	0.999713
Arntl	1295.49	-0.187985	0.165452	-1.13619	0.255875	0.999713
Arntl2	10.2577	-0.0360725	0.147326	-0.244848	0.806574	0.999713
Arpc1a	128.661	0.178217	0.205901	0.865545	0.38674	0.999713
Arpc1b	18901.4	0.0139636	0.130242	0.107213	0.91462	0.999713
Arpc2	26477.2	-0.169989	0.177945	-0.955292	0.33943	0.999713
Arpc3	62.4059	0.0429836	0.207802	0.206849	0.836128	0.999713
Arpc4	14233	-0.105235	0.143671	-0.732475	0.463879	0.999713
Arpc5	105.606	-0.26487	0.215713	-1.22788	0.219491	0.999713
Arpc5l	19132	-0.210936	0.178054	-1.18467	0.236148	0.999713
Arpin	4.16287	-0.13814	0.117456	-1.1761	0.239554	0.999713
Arpp19	3553.03	-0.26575	0.193248	-1.37517	0.169078	0.999713
Arpp21	21.4664	-0.262977	0.143388	-1.83403	0.0666499	0.999713
Arrb1	67.4062	-0.0741463	0.136161	-0.544548	0.586064	0.999713
Arrb2	593.698	0.0169117	0.205319	0.0823681	0.934354	0.999713
Arrdc1	1362.24	-0.0521874	0.174515	-0.299042	0.764908	0.999713
Arrdc2	1.50045	-0.0254001	0.0499919	-0.508085	0.611394	0.999713
Arrdc3	905.883	-0.114273	0.216945	-0.526735	0.598378	0.999713
Arrdc4	3.88818	0.0545174	0.0672804	0.810301	0.417767	0.999713
Arrdc5	7.99082	0.0834429	0.0809823	1.03038	0.302829	0.999713
Arsa	481.398	-0.112829	0.188197	-0.599525	0.548823	0.999713
Arsb	385.71	0.00418477	0.141892	0.0294926	0.976472	0.999713
Arsg	33.3461	0.0659276	0.102615	0.642478	0.520563	0.999713
Arsi	18.5247	-0.0344105	0.0579624	-0.593669	0.552733	0.999713
Arsk	272.856	-0.134189	0.19213	-0.69843	0.484909	0.999713
Art1	2.68902	-0.0292392	0.053539	-0.546129	0.584977	0.999713
Art2b	68.1735	-0.010225	0.178915	-0.0571503	0.954425	0.999713
Art3	25.064	-0.180951	0.126199	-1.43385	0.151615	0.999713
Art4	59.1954	-0.030348	0.145345	-0.208799	0.834605	0.999713
Art5	21.371	-0.140111	0.117195	-1.19554	0.231877	0.999713
Arv1	202.363	0.245809	0.199017	1.23512	0.216787	0.999713
Arvcf	176.943	-0.138781	0.202164	-0.686478	0.492412	0.999713
Arxes2	18.8145	-0.0458122	0.10677	-0.429072	0.667871	0.999713
As3mt	1220.85	-0.210789	0.191858	-1.09867	0.271911	0.999713
Asah1	39.3882	-0.106134	0.158034	-0.671591	0.501844	0.999713
Asah2	39.0148	0.0091092	0.19481	0.0467593	0.962705	0.999713
Asap1	4293.76	0.0881948	0.206718	0.426644	0.669639	0.999713
Asap2	26.2454	-0.0152661	0.083966	-0.181813	0.855729	0.999713
Asap3	3.25636	0.089745	0.0543007	1.65274	0.0983834	0.999713
Asb1	478.515	-0.0464219	0.22038	-0.210645	0.833165	0.999713
Asb13	873.249	0.00275914	0.164351	0.0167881	0.986606	0.999713
Asb14	2.1715	-0.00498983	0.0578918	-0.0861923	0.931314	0.999713
Asb15	1.22701	-0.00380152	0.0523322	-0.072642	0.942091	0.999713
Asb16	0.674953	0.0130923	0.0483275	0.270908	0.786462	0.999713
Asb17	7.39945	-0.0543106	0.0851828	-0.637577	0.523749	0.999713
Asb18	95.8993	-0.00471378	0.203387	-0.0231763	0.98151	0.999713
Asb2	341.869	0.228195	0.21972	1.03857	0.299003	0.999713
Asb3	790.763	-0.118405	0.18503	-0.639923	0.522223	0.999713
Asb4	0.481372	-0.0221351	0.0474989	-0.466013	0.641206	0.999713
Asb5	9.56235	-0.0274018	0.0771879	-0.355002	0.722588	0.999713
Asb6	1532.02	0.103854	0.14903	0.696871	0.485883	0.999713
Asb7	220.957	-0.0656198	0.216105	-0.303648	0.761396	0.999713
Asb8	1419.48	0.079201	0.208016	0.380745	0.703393	0.999713
Ascc1	32.9146	0.0346482	0.103466	0.334874	0.73772	0.999713
Ascc2	575.182	0.113803	0.21264	0.53519	0.592518	0.999713
Ascc3	1050.48	0.109657	0.18987	0.577539	0.563576	0.999713
Ascl1	1.7944	-0.00845134	0.0643581	-0.131317	0.895524	0.999713
Ascl2	4.09203	0.117618	0.0739347	1.59084	0.111645	0.999713
Ascl3	2.04151	-0.0258015	0.0503858	-0.512079	0.608596	0.999713
Ascl4	15.047	0.0433943	0.166996	0.259852	0.794978	0.999713
Asf1a	3994.23	-0.212307	0.179349	-1.18376	0.236506	0.999713
Asf1b	10997	-0.299505	0.164462	-1.82112	0.0685881	0.999713
Asgr2	0.136405	-0.00785322	0.0471441	-0.166579	0.867701	0.999713
Ash1l	2857.08	-0.000748313	0.213753	-0.00350084	0.997207	0.999713
Ash2l	2405.48	0.0452314	0.129672	0.348815	0.727228	0.999713
Asic1	24.6533	-0.097181	0.133426	-0.728354	0.466397	0.999713
Asic2	0.127042	-0.00785322	0.0471441	-0.166579	0.867701	0.999713
Asic3	1.5245	-0.0254304	0.0500217	-0.508388	0.611181	0.999713
Asic4	0.658491	-0.0236366	0.048222	-0.490162	0.624019	0.999713
Asic5	0.127042	-0.00785322	0.0471441	-0.166579	0.867701	0.999713
Asl	740.608	0.212949	0.203357	1.04717	0.295021	0.999713
Asmt	0.095617	0.0143707	0.0471441	0.304825	0.760499	0.999713
Asna1	1197.33	0.0831097	0.152819	0.543843	0.586549	0.999713
Asns	5.99455	0.148338	0.0689914	2.1501	0.0315471	0.999713
Asnsd1	3452.66	-0.115067	0.149379	-0.770303	0.44112	0.999713
Aspa	4.18063	-0.0139626	0.078736	-0.177335	0.859245	0.999713
Asph	51.9131	0.0322531	0.0627886	0.513678	0.607477	0.999713
Asphd1	15.4041	0.169355	0.173631	0.975377	0.329374	0.999713
Asphd2	6.55657	0.0033671	0.0511613	0.0658135	0.947526	0.999713
Aspm	1162.06	-0.190555	0.211871	-0.899394	0.368443	0.999713
Aspn	0.419466	-0.0189021	0.0471571	-0.400832	0.688544	0.999713
Asprv1	8.10111	-0.0437207	0.0650163	-0.672457	0.501293	0.999713
Aspscr1	623.046	-0.0510801	0.216122	-0.236348	0.813163	0.999713
Asrgl1	2048.56	0.0533498	0.156932	0.339955	0.73389	0.999713
Ass1	302.768	-0.113629	0.219277	-0.518197	0.604321	0.999713
Aste1	651.14	0.100021	0.201584	0.496176	0.619771	0.999713
Astl	39.8107	-0.188725	0.150443	-1.25446	0.209676	0.999713
Astn1	0.720008	-0.0100635	0.0472483	-0.212991	0.831334	0.999713
Astn2	10.8097	-0.000607987	0.179579	-0.00338563	0.997299	0.999713
Asxl1	2880.18	0.105144	0.180595	0.582212	0.560424	0.999713
Asxl2	1830.16	0.0650209	0.207063	0.314015	0.75351	0.999713
Atad1	6236.44	-0.159154	0.153989	-1.03354	0.301352	0.999713
Atad2	3966.95	-0.132123	0.201265	-0.656466	0.511524	0.999713
Atad2b	1163.5	0.023373	0.156758	0.149103	0.881472	0.999713
Atad3a	10.9357	-0.205369	0.141562	-1.45074	0.146852	0.999713
Atad5	2167.38	0.116591	0.179186	0.650666	0.515262	0.999713
Atat1	353.53	0.210009	0.216951	0.967999	0.333045	0.999713
Atcay	70.0826	0.0578453	0.138136	0.418756	0.675395	0.999713
Ate1	617.404	-0.120977	0.198675	-0.608919	0.542578	0.999713
Atf1	72.8336	0.251324	0.190055	1.32237	0.186044	0.999713
Atf2	1393.31	-0.00932928	0.177567	-0.0525394	0.958099	0.999713
Atf3	16.6123	-0.0455752	0.0663257	-0.687142	0.491993	0.999713
Atf5	2.59296	-0.00202447	0.0606164	-0.033398	0.973357	0.999713
Atf6	1467.15	-0.0606875	0.211063	-0.287533	0.773704	0.999713
Atf6b	4.77555	0.00530597	0.0793861	0.0668376	0.946711	0.999713
Atf7	960.211	0.210045	0.217948	0.963737	0.335178	0.999713
Atf7ip	1084.19	-0.102505	0.208047	-0.492702	0.622223	0.999713
Atf7ip2	8.37912	0.0542587	0.102601	0.528834	0.59692	0.999713
Atg10	455.412	-0.129992	0.198196	-0.655875	0.511904	0.999713
Atg12	1429.75	-0.150065	0.183375	-0.818349	0.413158	0.999713
Atg13	22.9846	0.10003	0.0881674	1.13454	0.256566	0.999713
Atg14	254.946	-0.144451	0.217955	-0.662757	0.507486	0.999713
Atg16l1	658.837	0.15427	0.186615	0.826675	0.408421	0.999713
Atg16l2	3300.53	0.184396	0.195516	0.943124	0.345617	0.999713
Atg2a	121.683	0.0160037	0.0822048	0.194681	0.845643	0.999713
Atg2b	846.215	0.33835	0.198756	1.70234	0.0886914	0.999713
Atg3	3656.43	-0.0995983	0.182628	-0.545361	0.585505	0.999713
Atg4a	1261.02	-0.190732	0.180047	-1.05935	0.289441	0.999713
Atg4a-ps	0.131698	-0.00785322	0.0471441	-0.166579	0.867701	0.999713
Atg4b	412.065	-0.00822362	0.207744	-0.0395853	0.968424	0.999713
Atg4c	7.14835	0.00116558	0.0833719	0.0139804	0.988846	0.999713
Atg4d	1488.03	-0.00140987	0.192444	-0.00732612	0.994155	0.999713
Atg5	1903.93	-0.0542084	0.156627	-0.346098	0.729269	0.999713
Atg7	539.803	0.36376	0.202965	1.79223	0.0730955	0.999713
Atg9a	612.148	0.15287	0.183024	0.835244	0.40358	0.999713
Atg9b	13.4784	-0.0416542	0.0748	-0.556874	0.577614	0.999713
Atic	782.192	0.0114854	0.196967	0.0583113	0.953501	0.999713
Atl1	72.5373	-0.0675749	0.178593	-0.378374	0.705153	0.999713
Atl2	3028.41	-0.103033	0.157238	-0.655265	0.512297	0.999713
Atl3	413.533	0.0813837	0.190927	0.426257	0.669921	0.999713
Atm	1009.61	0.175446	0.197158	0.889876	0.373532	0.999713
Atmin	1559.04	0.189955	0.217662	0.872703	0.382825	0.999713
Atn1	0.549911	0.0241923	0.0478049	0.506063	0.612813	0.999713
Atoh8	11.6904	0.119674	0.0916795	1.30535	0.191774	0.999713
Atox1	1760.44	-0.22026	0.195258	-1.12805	0.259301	0.999713
Atp10a	289.16	0.0612235	0.202155	0.302854	0.762001	0.999713
Atp10b	71.3076	-0.403913	0.209673	-1.9264	0.0540548	0.999713
Atp10d	399.142	0.152882	0.216491	0.706185	0.480073	0.999713
Atp11a	426.53	-0.00106875	0.119061	-0.00897651	0.992838	0.999713
Atp11b	3.14681	-0.00238783	0.0849315	-0.0281148	0.977571	0.999713
Atp11c	247.405	-0.124971	0.213357	-0.585739	0.558051	0.999713
Atp13a1	5450.21	0.0517204	0.15852	0.326271	0.744219	0.999713
Atp13a2	2009.02	0.245222	0.213716	1.14742	0.251208	0.999713
Atp13a3	528.448	0.0945968	0.198326	0.476976	0.633379	0.999713
Atp13a4	0.481372	-0.0221351	0.0474989	-0.466013	0.641206	0.999713
Atp1a1	1411.17	0.124747	0.219172	0.569173	0.569239	0.999713
Atp1a3	2.7647	0.0778526	0.0506801	1.53616	0.1245	0.999713
Atp1b1	7.24017	0.0188247	0.0571096	0.329624	0.741684	0.999713
Atp1b3	6330.99	-0.00603612	0.156289	-0.0386216	0.969192	0.999713
Atp23	296.376	-0.107812	0.217684	-0.495266	0.620412	0.999713
Atp2a1	5.17339	0.0487546	0.0908218	0.536816	0.591395	0.999713
Atp2a2	6389.14	0.149884	0.205117	0.730724	0.464948	0.999713
Atp2a3	33785.3	0.246304	0.184467	1.33522	0.181804	0.999713
Atp2b1	1994.33	0.122977	0.189005	0.650656	0.515269	0.999713
Atp2b2	8.63598	-0.0266932	0.0512494	-0.520849	0.602472	0.999713
Atp2b3	5.51576	-0.00718266	0.138497	-0.0518615	0.958639	0.999713
Atp2b4	148.522	0.0737943	0.220404	0.334813	0.737766	0.999713
Atp2c1	1417.91	0.128065	0.181233	0.706634	0.479794	0.999713
Atp2c2	16.5574	0.0924269	0.129345	0.714576	0.474871	0.999713
Atp4a	13.3297	-0.0343991	0.0793792	-0.433352	0.664759	0.999713
Atp4b	0.191234	0.0310387	0.0471441	0.658379	0.510295	0.999713
Atp5a1	1048.62	-0.0982423	0.214305	-0.458423	0.646648	0.999713
Atp5b	59623.5	-0.14478	0.1383	-1.04686	0.295166	0.999713
Atp5c1	13877.7	-0.219023	0.178544	-1.22671	0.21993	0.999713
Atp5d	227.175	-0.253452	0.212362	-1.19349	0.232677	0.999713
Atp5e	3376.55	-0.403793	0.196968	-2.05004	0.0403605	0.999713
Atp5f1	14528.7	-0.225005	0.177862	-1.26506	0.205851	0.999713
Atp5g1	4979.32	-0.230141	0.194315	-1.18437	0.236266	0.999713
Atp5g2	5638.68	-0.142368	0.199755	-0.712712	0.476024	0.999713
Atp5g3	13019.1	-0.25513	0.194754	-1.31001	0.190192	0.999713
Atp5h	7395.82	-0.302441	0.184431	-1.63986	0.101033	0.999713
Atp5j	1664.98	-0.170772	0.210253	-0.812221	0.416665	0.999713
Atp5j2	4549.15	-0.315291	0.193634	-1.62829	0.103464	0.999713
Atp5k	6.02848	0.0600565	0.121719	0.493404	0.621727	0.999713
Atp5l	3831.9	-0.241141	0.177154	-1.36119	0.173453	0.999713
Atp5o	5412.41	-0.23316	0.169983	-1.37167	0.170168	0.999713
Atp5s	650.2	-0.149592	0.184785	-0.809549	0.4182	0.999713
Atp6ap1	133.905	-0.0460026	0.220545	-0.208586	0.834772	0.999713
Atp6ap1l	2.19919	0.0771493	0.0504791	1.52834	0.126427	0.999713
Atp6ap2	3076.13	0.196781	0.131733	1.49379	0.135231	0.999713
Atp6v0a1	1197.11	0.00672702	0.19484	0.0345258	0.972458	0.999713
Atp6v0a2	204.192	0.183485	0.220523	0.832043	0.405385	0.999713
Atp6v0b	421.579	-0.0717111	0.202818	-0.353573	0.723659	0.999713
Atp6v0c	98.3659	0.188036	0.192129	0.978699	0.327729	0.999713
Atp6v0d1	2574.4	-0.0274089	0.184898	-0.148238	0.882155	0.999713
Atp6v0d2	1.85651	0.00781736	0.0803006	0.0973512	0.922448	0.999713
Atp6v0e	120.453	0.0205905	0.208436	0.0987857	0.921308	0.999713
Atp6v0e2	0.492425	-0.0222178	0.0475088	-0.467656	0.64003	0.999713
Atp6v1a	1724.22	-0.325605	0.185953	-1.75101	0.079944	0.999713
Atp6v1b2	3409.53	0.288484	0.167984	1.71733	0.0859192	0.999713
Atp6v1c1	2935.07	-0.0193106	0.176658	-0.109311	0.912956	0.999713
Atp6v1c2	11.0614	-0.0128068	0.0703051	-0.18216	0.855457	0.999713
Atp6v1d	2913.18	-0.15267	0.137836	-1.10762	0.268026	0.999713
Atp6v1e1	5.9759	0.0162532	0.11595	0.140174	0.888523	0.999713
Atp6v1e2	0.526793	-0.0228022	0.0475835	-0.479205	0.631793	0.999713
Atp6v1f	166.658	-0.371672	0.199809	-1.86014	0.0628657	0.999713
Atp6v1g1	3796.43	-0.224335	0.165651	-1.35426	0.175653	0.999713
Atp6v1g2	124.85	-0.022567	0.197963	-0.113996	0.909241	0.999713
Atp6v1g3	17.782	-0.116721	0.15063	-0.774888	0.438406	0.999713
Atp6v1h	205.462	-0.0830983	0.215419	-0.385753	0.69968	0.999713
Atp7a	339.811	0.29129	0.21941	1.3276	0.184309	0.999713
Atp8a1	2448.45	0.0741713	0.211645	0.350451	0.726	0.999713
Atp8a2	1.62549	0.0759175	0.050131	1.51438	0.129929	0.999713
Atp8b2	691.86	-0.149172	0.214159	-0.696548	0.486086	0.999713
Atp8b3	8.36634	0.0123516	0.0682876	0.180876	0.856465	0.999713
Atp8b4	12.2807	-0.0342289	0.105081	-0.325739	0.744622	0.999713
Atp8b5	3.6648	-0.108459	0.113193	-0.958175	0.337974	0.999713
Atp9a	47.2587	0.0356911	0.128299	0.278187	0.780868	0.999713
Atp9b	1868.87	0.140718	0.190204	0.739826	0.459405	0.999713
Atpaf1	1387.36	-0.0732106	0.148453	-0.493157	0.621902	0.999713
Atpaf2	1923.45	0.073052	0.17168	0.425513	0.670463	0.999713
Atpif1	2597.36	-0.175198	0.192494	-0.910146	0.362746	0.999713
Atr	869.816	-0.00517953	0.220384	-0.0235023	0.98125	0.999713
Atraid	122.92	0.00226498	0.212175	0.0106751	0.991483	0.999713
Atrip	670.112	0.170522	0.200334	0.851192	0.394662	0.999713
Atrn	394.104	0.164047	0.195259	0.840151	0.400824	0.999713
Atrnl1	136.933	-0.313842	0.220368	-1.42417	0.154397	0.999713
Atrx	5239.04	0.0591439	0.149275	0.396208	0.691952	0.999713
Atxn1	24.6141	-0.0132472	0.102046	-0.129815	0.896713	0.999713
Atxn1l	240.83	-0.0281524	0.220403	-0.127731	0.898362	0.999713
Atxn2	914.907	0.0617512	0.206404	0.299177	0.764805	0.999713
Atxn2l	3265.75	-0.0680368	0.145753	-0.466795	0.640647	0.999713
Atxn3	162.79	0.207233	0.219968	0.942104	0.34614	0.999713
Atxn7	705.787	0.0193815	0.192939	0.100454	0.919984	0.999713
Atxn7l1	1781.82	-0.0675273	0.202844	-0.332902	0.739208	0.999713
Atxn7l2	385.489	-0.197097	0.194069	-1.0156	0.309818	0.999713
Atxn7l3	683.937	0.188033	0.167322	1.12378	0.261106	0.999713
Atxn7l3b	2378.81	-0.0487213	0.190129	-0.256254	0.797755	0.999713
AU018091	2.24313	0.00516061	0.11025	0.0468084	0.962666	0.999713
AU019823	920.519	-0.246263	0.198776	-1.2389	0.215382	0.999713
AU022252	418.448	0.031274	0.182859	0.171028	0.864202	0.999713
AU040320	41.2527	0.0930644	0.19715	0.47205	0.636891	0.999713
AU041133	355.898	-0.0829363	0.218527	-0.379525	0.704298	0.999713
Auh	479.553	0.246631	0.195854	1.25926	0.207937	0.999713
Aunip	421.778	0.10783	0.211049	0.510924	0.609404	0.999713
Aup1	5727.44	-0.0840309	0.152345	-0.551584	0.581233	0.999713
Aurka	4165.45	-0.303702	0.190188	-1.59685	0.110298	0.999713
Aurkaip1	1394.58	-0.241932	0.155338	-1.55745	0.119363	0.999713
Aurkb	7883.53	-0.222363	0.144087	-1.54325	0.12277	0.999713
Aurkc	65.2484	-0.152842	0.203851	-0.749773	0.453392	0.999713
Auts2	1.18246	-0.00837582	0.0606193	-0.138171	0.890105	0.999713
Aven	175.343	-0.135885	0.193972	-0.700536	0.483592	0.999713
Avil	4.03107	0.0522687	0.0543292	0.962074	0.336013	0.999713
Avl9	81.5926	0.0662627	0.209115	0.316872	0.751341	0.999713
Avpi1	56.5176	-0.00277202	0.219863	-0.0126079	0.989941	0.999713
Avpr1a	1.05359	-0.024789	0.0493859	-0.501944	0.615707	0.999713
Avpr1b	0.541463	0.0254408	0.0477543	0.532743	0.594212	0.999713
Avpr2	73.8644	-0.023117	0.215406	-0.107319	0.914536	0.999713
AW011738	30.9216	0.0475458	0.132312	0.359346	0.719336	0.999713
AW146154	423.445	0.146576	0.204445	0.716945	0.473408	0.999713
AW209491	445.958	0.0865029	0.207743	0.416394	0.677122	0.999713
AW549877	1058.26	0.0941869	0.219939	0.428241	0.668476	0.999713
AW554918	166.148	-0.0340249	0.185067	-0.183852	0.854129	0.999713
Awat2	45.0561	0.072254	0.193199	0.373987	0.708414	0.999713
Axdnd1	4.664	0.0192867	0.0796709	0.242079	0.808719	0.999713
Axin1	3872.55	0.175462	0.165545	1.05991	0.289186	0.999713
Axin2	2.01941	-0.0294915	0.0594091	-0.496414	0.619602	0.999713
Axl	0.395094	-0.0189021	0.0471571	-0.400832	0.688544	0.999713
AY074887	13.361	-0.146955	0.170939	-0.859695	0.389957	0.999713
AY358078	0.553485	-0.0224958	0.0475447	-0.473151	0.636106	0.999713
Azi2	185.795	0.214101	0.22056	0.970718	0.331689	0.999713
Azin1	8819.65	0.0458533	0.137653	0.333108	0.739053	0.999713
Azin2	37.8194	0.143144	0.199157	0.718748	0.472296	0.999713
B020004C17Rik	0.268101	-0.0134092	0.0471441	-0.284431	0.77608	0.999713
B020031M17Rik	3.35585	0.0230212	0.0643437	0.357785	0.720504	0.999713
B130006D01Rik	84.1681	0.109396	0.203001	0.538891	0.589962	0.999713
B230118H07Rik	16.7254	-0.0528559	0.128006	-0.412918	0.679667	0.999713
B230217C12Rik	114.059	-0.051235	0.184783	-0.277271	0.781572	0.999713
B230219D22Rik	1889.48	0.0665653	0.188228	0.353641	0.723608	0.999713
B230307C23Rik	406.815	-0.178674	0.211911	-0.843156	0.399141	0.999713
B230359F08Rik	0.664457	0.0695266	0.0482538	1.44085	0.149626	0.999713
B2m	37308.9	-0.267114	0.210185	-1.27085	0.203781	0.999713
B3galnt1	9.71542	0.0179195	0.0688968	0.260092	0.794793	0.999713
B3galnt2	1492.37	-0.0699894	0.184015	-0.380345	0.703689	0.999713
B3galt2	18.1706	0.273006	0.105283	2.59306	0.00951251	0.999713
B3galt4	435.303	0.0119475	0.198607	0.0601564	0.952031	0.999713
B3galt6	365.042	0.0884373	0.216498	0.40849	0.682914	0.999713
B3gat1	0.515493	-0.0224982	0.047544	-0.473208	0.636065	0.999713
B3gat2	28.456	-0.0304961	0.121004	-0.252026	0.801021	0.999713
B3gat3	1220.42	-0.0830491	0.139126	-0.596935	0.550551	0.999713
B3glct	259.797	-0.183688	0.213227	-0.861467	0.388981	0.999713
B3gnt2	601.371	0.327633	0.220524	1.4857	0.137359	0.999713
B3gnt3	122.823	0.150042	0.186992	0.802396	0.422324	0.999713
B3gnt4	4.74245	-0.00242905	0.0783989	-0.0309832	0.975283	0.999713
B3gnt5	1714.32	0.0704905	0.218372	0.3228	0.746847	0.999713
B3gnt7	146.171	0.0588109	0.185856	0.316433	0.751674	0.999713
B3gnt8	907.391	0.18946	0.213044	0.8893	0.373842	0.999713
B3gnt9	85.3048	-0.0440536	0.144044	-0.305835	0.75973	0.999713
B3gntl1	7.47019	-0.0177133	0.0666855	-0.265624	0.790529	0.999713
B430218F22Rik	59.3661	-0.180379	0.220484	-0.818102	0.413299	0.999713
B430305J03Rik	25.1873	-0.00577582	0.108873	-0.0530511	0.957691	0.999713
B430306N03Rik	165.105	0.0654371	0.215678	0.303402	0.761583	0.999713
B4galnt1	104.622	0.150088	0.179544	0.835938	0.40319	0.999713
B4galnt2	17.5506	0.0584865	0.170721	0.342586	0.73191	0.999713
B4galnt4	6.10368	-0.00400901	0.0670133	-0.0598242	0.952296	0.999713
B4galt1	9.72576	0.0620335	0.0731501	0.84803	0.396421	0.999713
B4galt2	5.71065	0.134912	0.103143	1.30801	0.190869	0.999713
B4galt3	1057.8	-0.180543	0.200078	-0.902365	0.366863	0.999713
B4galt4	24.8759	-0.0259712	0.12835	-0.202347	0.839645	0.999713
B4galt5	703.304	-0.0537508	0.137347	-0.391351	0.695538	0.999713
B4galt6	38.6146	0.140042	0.210657	0.664788	0.506186	0.999713
B4galt7	957.219	-0.229736	0.198477	-1.1575	0.247069	0.999713
B4gat1	302.985	-0.223741	0.220579	-1.01433	0.310423	0.999713
B630019K06Rik	63.4816	0.222214	0.202936	1.095	0.273518	0.999713
B930094E09Rik	21.2793	-0.226906	0.17298	-1.31175	0.189605	0.999713
B9d1	291.751	-0.113401	0.220559	-0.514151	0.607147	0.999713
B9d2	2365.39	-0.235838	0.16895	-1.3959	0.162745	0.999713
Baalc	1.80762	-0.00346875	0.0684747	-0.0506574	0.959599	0.999713
Babam1	3610.96	-0.157132	0.154089	-1.01975	0.307848	0.999713
Babam2	1270.36	-0.027352	0.110272	-0.248042	0.804102	0.999713
Bace1	27.3571	0.0106742	0.104914	0.101743	0.918961	0.999713
Bace2	1.99337	0.0767277	0.0503604	1.52357	0.127616	0.999713
Bach1	87.3662	-0.0934761	0.16174	-0.577942	0.563304	0.999713
Bach2	4211.05	0.0687018	0.116814	0.58813	0.556445	0.999713
Bad	942.673	-0.479415	0.179785	-2.6666	0.00766229	0.999713
Bag1	3929.22	-0.123708	0.120775	-1.02429	0.305699	0.999713
Bag2	902.055	-0.216219	0.219531	-0.98491	0.324668	0.999713
Bag3	81.2181	-0.071512	0.220287	-0.324632	0.74546	0.999713
Bag4	1043.42	0.130255	0.219354	0.593813	0.552637	0.999713
Bag5	1060.47	0.0978281	0.198421	0.493033	0.621989	0.999713
Bag6	726.624	0.0521354	0.198874	0.262153	0.793203	0.999713
Bahcc1	4.80614	-0.0347225	0.137568	-0.252403	0.80073	0.999713
Bahd1	671.85	0.443587	0.207893	2.13373	0.0328648	0.999713
Baiap2	330.899	0.233873	0.217216	1.07668	0.281622	0.999713
Baiap2l1	193.255	-0.0295264	0.168922	-0.174793	0.861242	0.999713
Baiap2l2	3.8615	-0.0188626	0.0643694	-0.293036	0.769495	0.999713
Baiap3	26.7895	0.0354685	0.111392	0.318411	0.750173	0.999713
Bak1	0.095617	0.0143707	0.0471441	0.304825	0.760499	0.999713
Bambi	36.3435	-0.250403	0.190124	-1.31705	0.187821	0.999713
Banf1	175.736	-0.141011	0.212254	-0.664347	0.506468	0.999713
Bank1	343.046	-0.0895257	0.209218	-0.427906	0.66872	0.999713
Banp	338.319	-0.16971	0.188428	-0.900663	0.367767	0.999713
Bap1	85.2809	-0.0661826	0.208894	-0.316824	0.751377	0.999713
Bard1	366.143	-0.150235	0.208969	-0.718932	0.472183	0.999713
Barhl1	0.095617	0.0143707	0.0471441	0.304825	0.760499	0.999713
Barhl2	3.22214	-0.0118333	0.123963	-0.0954584	0.923951	0.999713
Basp1	7019.32	-0.120278	0.210399	-0.571665	0.567549	0.999713
Batf	1007.86	-0.110058	0.197942	-0.556012	0.578202	0.999713
Batf3	6.71616	0.0501139	0.0855269	0.585943	0.557914	0.999713
Bax	3650.25	-0.257898	0.171846	-1.50075	0.13342	0.999713
Baz1a	5985.29	-0.215174	0.155974	-1.37955	0.167726	0.999713
Baz1b	3820.87	0.112452	0.167453	0.671546	0.501873	0.999713
Baz2a	2095.68	0.0706203	0.202108	0.349418	0.726775	0.999713
Baz2b	3774.56	0.0336857	0.176807	0.190522	0.8489	0.999713
Bbc3	1.58512	0.00898945	0.0656022	0.13703	0.891007	0.999713
Bbip1	1561.76	-0.245782	0.167741	-1.46525	0.142853	0.999713
Bbof1	90.0478	-0.119804	0.212994	-0.562475	0.573792	0.999713
Bbs1	136.413	-0.355694	0.214922	-1.65499	0.097926	0.999713
Bbs10	177.653	-0.0824627	0.215805	-0.382118	0.702374	0.999713
Bbs12	113.595	0.128973	0.157731	0.817675	0.413543	0.999713
Bbs2	619.698	-0.112889	0.207001	-0.545355	0.585509	0.999713
Bbs4	292.738	0.123332	0.216555	0.569518	0.569005	0.999713
Bbs5	52.2192	0.238123	0.196599	1.21121	0.225814	0.999713
Bbs7	150.541	-0.207249	0.195691	-1.05906	0.289571	0.999713
Bbs9	205.199	0.264133	0.19238	1.37298	0.169759	0.999713
Bbx	997.63	0.0252566	0.172421	0.146482	0.883541	0.999713
BC003331	705.112	0.189027	0.20567	0.919079	0.358054	0.999713
BC003965	1162.56	-0.176691	0.169068	-1.04509	0.295981	0.999713
BC004004	3035.04	-0.0965356	0.165562	-0.583079	0.55984	0.999713
BC005537	3.28669	-0.0177084	0.050814	-0.348495	0.727468	0.999713
BC005561	841.938	-0.155691	0.191081	-0.814789	0.415193	0.999713
BC005624	2241.55	-0.0167273	0.171723	-0.0974087	0.922402	0.999713
BC016579	3.5904	-0.0365109	0.0916145	-0.398527	0.690242	0.999713
BC017158	50.4561	-0.178652	0.18155	-0.98404	0.325096	0.999713
BC017643	4151.44	-0.273573	0.16771	-1.63122	0.102843	0.999713
BC024978	148.435	0.165497	0.217734	0.760086	0.447203	0.999713
BC025446	2.03787	0.0357003	0.0819695	0.435531	0.663177	0.999713
BC025920	168.811	-0.261389	0.207046	-1.26247	0.20678	0.999713
BC026585	56.1014	-0.102986	0.206945	-0.497648	0.618732	0.999713
BC028528	568.691	-0.288144	0.1922	-1.49919	0.133824	0.999713
BC029722	714.852	0.058749	0.187476	0.313369	0.754	0.999713
BC030336	198.008	-0.27613	0.21831	-1.26485	0.205923	0.999713
BC030499	22.6451	0.0164652	0.204377	0.0805632	0.935789	0.999713
BC030867	838.688	-0.146433	0.18468	-0.792902	0.427835	0.999713
BC030870	2.32472	0.128454	0.099978	1.28483	0.198853	0.999713
BC031181	2338.47	-0.186858	0.179378	-1.0417	0.297551	0.999713
BC034090	4.84545	-0.0264727	0.0510372	-0.518694	0.603974	0.999713
BC035044	5027.33	-0.0767363	0.122832	-0.624727	0.53215	0.999713
BC035947	34.7159	0.161292	0.189926	0.849237	0.395749	0.999713
BC037034	277.116	-0.00436615	0.216929	-0.0201271	0.983942	0.999713
BC048403	79.6834	0.0582831	0.219633	0.265366	0.790728	0.999713
BC048507	0.946826	-0.0245852	0.0491821	-0.49988	0.617159	0.999713
BC049352	22.1242	0.0608552	0.185883	0.327384	0.743377	0.999713
BC049715	76.0657	0.417293	0.217644	1.91731	0.055198	0.999713
BC049762	12.2196	-0.328987	0.155945	-2.10963	0.0348902	0.999713
BC051019	7.91034	-0.0766669	0.11773	-0.651208	0.514912	0.999713
BC051142	23.3045	-0.157943	0.173847	-0.908519	0.363604	0.999713
BC052040	641.614	-0.196486	0.204364	-0.961454	0.336324	0.999713
BC053393	38.6224	-0.0298879	0.209328	-0.14278	0.886464	0.999713
BC055324	1204.6	0.0238616	0.195582	0.122003	0.902897	0.999713
BC067074	0.392347	0.0256876	0.0471938	0.544301	0.586234	0.999713
BC106179	243.737	-0.0721923	0.207402	-0.348079	0.727781	0.999713
BC107364	8.61824	-0.00328703	0.0699821	-0.0469696	0.962537	0.999713
BC147527	763.003	-0.0681265	0.210947	-0.322956	0.746728	0.999713
Bcap29	2195.24	-0.0743069	0.164484	-0.451757	0.651444	0.999713
Bcap31	6265.83	-0.248338	0.144444	-1.71927	0.0855654	0.999713
Bcar1	176.814	-0.136727	0.215346	-0.634915	0.525484	0.999713
Bcar3	7503.09	-0.0532372	0.127308	-0.418175	0.675819	0.999713
Bcas1	68.4029	-0.0228358	0.216934	-0.105266	0.916165	0.999713
Bcas2	220.671	-0.204928	0.219599	-0.933191	0.350722	0.999713
Bcas3	547.299	-0.0728764	0.201583	-0.36152	0.717711	0.999713
Bcat1	1132.18	-0.0206568	0.201792	-0.102367	0.918466	0.999713
Bcat2	73.4367	0.0623368	0.19252	0.323793	0.746094	0.999713
Bccip	3555.48	-0.177158	0.171393	-1.03364	0.301306	0.999713
Bckdha	1625.99	-0.0226313	0.15481	-0.146187	0.883774	0.999713
Bckdhb	134.109	-0.0487252	0.155947	-0.312447	0.754701	0.999713
Bckdk	2325.77	-0.0388369	0.138171	-0.281078	0.778651	0.999713
Bcl10	3264.38	0.00175765	0.154033	0.0114109	0.990896	0.999713
Bcl11a	2290.4	-0.113613	0.158415	-0.717184	0.473261	0.999713
Bcl11b	52.0308	0.185195	0.144086	1.2853	0.198686	0.999713
Bcl2	803.044	0.142848	0.220542	0.647712	0.517171	0.999713
Bcl2a1a	93.7428	-0.320974	0.220572	-1.45519	0.145616	0.999713
Bcl2a1b	2247.91	-0.197686	0.201344	-0.981834	0.326182	0.999713
Bcl2a1c	0.251107	-0.0134092	0.0471441	-0.284431	0.77608	0.999713
Bcl2a1d	1433.1	-0.0652676	0.203532	-0.320675	0.748457	0.999713
Bcl2l1	120.174	-0.00167621	0.218632	-0.00766679	0.993883	0.999713
Bcl2l11	885.423	-0.00976501	0.214112	-0.045607	0.963623	0.999713
Bcl2l12	74.728	-0.0288657	0.220431	-0.130951	0.895814	0.999713
Bcl2l13	2082.84	0.280682	0.187454	1.49734	0.134305	0.999713
Bcl2l14	167.578	-0.325506	0.220449	-1.47656	0.139795	0.999713
Bcl2l15	10.1805	0.0183918	0.115742	0.158904	0.873745	0.999713
Bcl2l2	24.102	-0.064031	0.114222	-0.560586	0.57508	0.999713
Bcl3	1664.44	0.110611	0.182049	0.607591	0.543458	0.999713
Bcl6	7344.55	0.0298427	0.176991	0.168611	0.866102	0.999713
Bcl7a	2269.38	-0.0403894	0.174511	-0.231443	0.816971	0.999713
Bcl7b	123.223	-0.415347	0.215449	-1.92782	0.0538775	0.999713
Bcl7c	1064.32	-0.18175	0.150601	-1.20683	0.227498	0.999713
Bcl9l	297.867	0.189849	0.21799	0.870907	0.383805	0.999713
Bclaf1	5180.8	-0.107827	0.18753	-0.574987	0.5653	0.999713
Bclaf3	828.89	-0.0103065	0.220429	-0.0467566	0.962707	0.999713
Bco2	52.7359	-0.209398	0.145688	-1.43731	0.150631	0.999713
Bcor	671.845	0.294927	0.220577	1.33707	0.1812	0.999713
Bcorl1	9.71649	-0.0193869	0.0920662	-0.210576	0.833218	0.999713
Bcr	136.272	0.343766	0.211038	1.62893	0.103329	0.999713
Bcs1l	374.921	-0.0539133	0.207747	-0.259514	0.795239	0.999713
Bdh1	586.625	0.0402946	0.166071	0.242636	0.808288	0.999713
Bdkrb1	3.67744	-0.0263135	0.0508835	-0.517132	0.605064	0.999713
Bdnf	9.8144	-0.0272518	0.134663	-0.20237	0.839628	0.999713
Bdp1	159.413	-0.477035	0.214057	-2.22854	0.0258444	0.999713
Becn1	2840.7	0.0371343	0.186735	0.198861	0.842372	0.999713
Begain	35.2557	0.0494397	0.180102	0.274509	0.783694	0.999713
Bend3	217.895	-0.171797	0.197373	-0.870421	0.38407	0.999713
Bend4	8.81061	-0.042534	0.117935	-0.360657	0.718356	0.999713
Bend5	2929.15	-0.183175	0.213166	-0.859307	0.390171	0.999713
Bend6	4.43707	-0.0332841	0.0570239	-0.583687	0.559431	0.999713
Best1	19.5121	0.0595564	0.110952	0.536777	0.591422	0.999713
Bet1	905.166	-0.113236	0.149454	-0.757662	0.448653	0.999713
Bet1l	869.781	-0.106605	0.204996	-0.520034	0.60304	0.999713
Bex1	1.21286	-0.0250525	0.0496481	-0.5046	0.61384	0.999713
Bex2	10.365	0.011354	0.0941992	0.120532	0.904062	0.999713
Bex3	758.446	-0.193052	0.220441	-0.875754	0.381164	0.999713
Bex6	4.24699	-0.013494	0.0536623	-0.251461	0.801458	0.999713
Bfar	100.752	0.105466	0.177159	0.595316	0.551632	0.999713
Bfsp1	10.8437	-0.0120924	0.0979663	-0.123434	0.901763	0.999713
Bfsp2	3532.97	-0.178543	0.196461	-0.908795	0.363458	0.999713
Bglap	0.191234	0.0310387	0.0471441	0.658379	0.510295	0.999713
Bglap3	105.362	-0.0259247	0.220514	-0.117565	0.906413	0.999713
Bhlha15	229.133	0.04025	0.159	0.253144	0.800157	0.999713
Bhlhb9	906.729	0.00841242	0.194153	0.0433288	0.965439	0.999713
Bhlhe40	0.382468	0.0563554	0.0473825	1.18937	0.234294	0.999713
Bhlhe41	11.0056	-0.0390378	0.105535	-0.369904	0.711454	0.999713
Bhmt	33.3681	-0.1056	0.195718	-0.539553	0.589505	0.999713
Bhmt2	17.6788	0.102661	0.189898	0.540609	0.588777	0.999713
Bicc1	10.9216	0.0127786	0.150293	0.0850242	0.932242	0.999713
Bicd1	76.3317	0.0497832	0.184259	0.270181	0.787021	0.999713
Bicd2	14.172	-0.0494796	0.077622	-0.637443	0.523836	0.999713
Bicdl1	71.9833	0.169223	0.190325	0.889126	0.373935	0.999713
Bicdl2	0.404435	-0.0189021	0.0471571	-0.400832	0.688544	0.999713
Bicra	1262.27	0.0780244	0.208004	0.375109	0.707579	0.999713
Bicral	1018.38	0.320761	0.162543	1.97339	0.0484508	0.999713
Bid	12.7212	0.0777406	0.178906	0.434533	0.663902	0.999713
Bin1	152.547	0.043747	0.220255	0.19862	0.84256	0.999713
Bin2	5468.64	-0.105012	0.163304	-0.643049	0.520193	0.999713
Bin3	3326.64	-0.167704	0.171263	-0.979222	0.32747	0.999713
Birc2	2908.87	-0.096136	0.159429	-0.603001	0.546508	0.999713
Birc3	292.87	0.200172	0.219217	0.913123	0.361178	0.999713
Birc5	629.729	-0.131492	0.220534	-0.596247	0.55101	0.999713
Birc6	2946.73	0.240372	0.205079	1.17209	0.24116	0.999713
Bivm	107.028	0.107616	0.21558	0.499194	0.617643	0.999713
Blcap	362.15	0.0329976	0.209812	0.157272	0.87503	0.999713
Blk	9679.93	0.0758148	0.115672	0.65543	0.512191	0.999713
Blm	71.3614	-0.122538	0.169682	-0.722161	0.470195	0.999713
Blmh	4705.02	0.00955432	0.151756	0.0629583	0.9498	0.999713
Blnk	18930.9	-0.114963	0.13323	-0.862895	0.388195	0.999713
Bloc1s1	1134.58	-0.0913701	0.183025	-0.499222	0.617623	0.999713
Bloc1s2	2687.01	-0.250765	0.168364	-1.48942	0.136378	0.999713
Bloc1s3	325.736	0.0347075	0.202605	0.171306	0.863983	0.999713
Bloc1s4	666.614	-0.13315	0.198925	-0.669347	0.503274	0.999713
Bloc1s5	459.788	0.146949	0.216398	0.679066	0.497096	0.999713
Bloc1s6	1272.48	-0.226879	0.185509	-1.22301	0.221325	0.999713
Blvra	68.1487	0.0172294	0.220382	0.0781797	0.937685	0.999713
Blvrb	2316.8	-0.248112	0.220527	-1.12509	0.260552	0.999713
Blzf1	684.807	-0.110546	0.192223	-0.57509	0.565231	0.999713
Bmf	71.7345	0.271499	0.14897	1.8225	0.0683786	0.999713
Bmi1	14.8054	0.0141224	0.104813	0.134739	0.892818	0.999713
Bmp1	25.9722	-0.00824945	0.107343	-0.0768516	0.938742	0.999713
Bmp2	0.265783	0.0310387	0.0471441	0.658379	0.510295	0.999713
Bmp2k	5929.97	0.0413761	0.133545	0.309828	0.756692	0.999713
Bmp3	24.2937	-0.14648	0.202868	-0.722048	0.470265	0.999713
Bmp4	2.00822	0.0589187	0.0596392	0.98792	0.323192	0.999713
Bmp5	39.4431	-0.0472391	0.204218	-0.231318	0.817068	0.999713
Bmp6	1.53705	0.0143316	0.0497334	0.288169	0.773217	0.999713
Bmp7	91.7604	0.345162	0.214693	1.6077	0.1079	0.999713
Bmp8a	196.703	-0.263095	0.220346	-1.19401	0.232475	0.999713
Bmp8b	10.3457	-0.159498	0.133292	-1.1966	0.231461	0.999713
Bmpr1a	25.905	-0.0391739	0.1371	-0.285732	0.775084	0.999713
Bmpr2	14.7508	0.131514	0.120131	1.09475	0.273625	0.999713
Bms1	2243.6	0.333376	0.198326	1.68095	0.0927723	0.999713
Bmt2	1058.71	0.18784	0.219498	0.855771	0.392124	0.999713
Bmx	0.136405	-0.00785322	0.0471441	-0.166579	0.867701	0.999713
Bmyc	1817.76	-0.182025	0.203018	-0.896597	0.369934	0.999713
Bnc2	10.3397	-0.0458357	0.153348	-0.2989	0.765016	0.999713
Bnip1	294.591	-0.263029	0.19916	-1.32069	0.186604	0.999713
Bnip2	442.758	0.116589	0.206958	0.563345	0.5732	0.999713
Bnip3	392.092	0.0666701	0.218327	0.305369	0.760085	0.999713
Bnip3l	2424.4	-0.0290703	0.152112	-0.191111	0.848439	0.999713
Bnipl	0.729599	-0.0239776	0.0485582	-0.493791	0.621454	0.999713
Boc	2.39043	0.0774357	0.0505594	1.53158	0.125626	0.999713
Bod1	19.557	-0.0574805	0.145849	-0.394109	0.693501	0.999713
Bod1l	1542.63	0.209698	0.174782	1.19977	0.23023	0.999713
Bok	0.828107	-0.0242802	0.0488759	-0.496773	0.619349	0.999713
Bola1	458.932	-0.15612	0.205085	-0.761244	0.446511	0.999713
Bola2	1117.08	-0.365298	0.196057	-1.86322	0.0624308	0.999713
Bola3	1413.17	-0.278158	0.200317	-1.38859	0.164959	0.999713
Boll	1.69395	-0.0175333	0.0549809	-0.318897	0.749804	0.999713
Bora	2073.27	-0.30502	0.189582	-1.60891	0.107636	0.999713
Borcs5	421.85	0.0977513	0.21453	0.455654	0.648639	0.999713
Borcs6	128.874	0.0666269	0.21232	0.313804	0.75367	0.999713
Borcs7	774.75	-0.146532	0.210102	-0.697433	0.485532	0.999713
Borcs8	989.907	-0.129568	0.190522	-0.680069	0.496461	0.999713
Bpgm	1750.3	-0.147822	0.197726	-0.747614	0.454693	0.999713
Bphl	320.088	-0.191964	0.20851	-0.920645	0.357236	0.999713
Bpifa6	3.77336	0.0301613	0.0540255	0.558279	0.576654	0.999713
Bpifb2	7.96653	0.0817676	0.070749	1.15574	0.247787	0.999713
Bpifb4	1.86538	0.0337181	0.0570337	0.591197	0.554388	0.999713
Bpnt1	183.541	0.2176	0.219586	0.990955	0.321707	0.999713
Bptf	1400.46	-0.221498	0.211572	-1.04692	0.295138	0.999713
Braf	239.196	-0.0360933	0.220568	-0.163638	0.870016	0.999713
Brap	453.913	-0.238854	0.175271	-1.36277	0.172955	0.999713
Brat1	381.601	0.0464437	0.220562	0.21057	0.833223	0.999713
Brca1	81.1628	-0.0182847	0.175788	-0.104016	0.917157	0.999713
Brca2	1164.63	-0.213389	0.167212	-1.27616	0.201899	0.999713
Brcc3	2248.08	-0.3896	0.206209	-1.88934	0.0588457	0.999713
Brd1	31.0205	0.301077	0.136833	2.20033	0.0277835	0.999713
Brd2	2853.95	0.149002	0.188558	0.790217	0.429401	0.999713
Brd3	1513.58	0.153608	0.163167	0.941417	0.346491	0.999713
Brd3os	52.9516	-0.0123494	0.127968	-0.096504	0.92312	0.999713
Brd4	3905.96	-0.0976365	0.15708	-0.62157	0.534225	0.999713
Brd7	3251.34	-0.158181	0.0990675	-1.5967	0.110334	0.999713
Brd8	8070.87	-0.0213399	0.16438	-0.129821	0.896708	0.999713
Brd9	1921.87	0.0556848	0.111435	0.499707	0.617281	0.999713
Brf1	2336.12	0.118669	0.197575	0.600626	0.548089	0.999713
Brf2	517.628	-0.244881	0.219551	-1.11537	0.26469	0.999713
Bri3	96.806	-0.0971225	0.216617	-0.448361	0.653893	0.999713
Bri3bp	258.482	0.0108183	0.210317	0.051438	0.958976	0.999713
Bricd5	4.56722	0.0525187	0.131046	0.400767	0.688592	0.999713
Brinp1	0.36196	0.0474259	0.0472032	1.00472	0.315033	0.999713
Brinp2	39.8838	-0.145309	0.182869	-0.794608	0.426842	0.999713
Brip1	1895.13	-0.148378	0.168852	-0.878748	0.379538	0.999713
Brix1	9.98754	0.133343	0.103366	1.29001	0.197046	0.999713
Brk1	5628.75	-0.241853	0.173745	-1.392	0.163923	0.999713
Brms1	2089.74	-0.0110116	0.113733	-0.0968201	0.922869	0.999713
Brms1l	2025.89	0.104653	0.127083	0.823502	0.410223	0.999713
Brox	1042.18	0.278738	0.215132	1.29566	0.195093	0.999713
Brpf1	3196.8	0.126559	0.213443	0.59294	0.553222	0.999713
Brpf3	379.432	0.111992	0.209518	0.534523	0.59298	0.999713
Brsk1	3.4938	0.0424557	0.103337	0.410848	0.681184	0.999713
Brsk2	5.10474	0.0255105	0.0791209	0.322424	0.747131	0.999713
Brwd1	4534.33	0.0918873	0.163868	0.560739	0.574975	0.999713
Brwd3	190.123	0.065663	0.220455	0.297851	0.765817	0.999713
Bscl2	699.892	-0.125297	0.20558	-0.609481	0.542205	0.999713
Bsdc1	1789.12	0.0393833	0.191591	0.20556	0.837135	0.999713
Bsg	3848.35	-0.100858	0.176482	-0.571491	0.567667	0.999713
Bsn	95.9089	-0.165623	0.220554	-0.750941	0.452688	0.999713
Bsnd	4.28735	0.11442	0.0610634	1.87379	0.0609597	0.999713
Bspry	75.0453	0.095639	0.146198	0.654176	0.512999	0.999713
Bst1	101.051	0.135206	0.202278	0.668414	0.50387	0.999713
Bst2	578.871	0.0963462	0.19629	0.490837	0.623542	0.999713
Btaf1	1692.85	0.125619	0.198176	0.633874	0.526163	0.999713
Btbd1	4214.18	0.067463	0.128346	0.525633	0.599143	0.999713
Btbd10	759.518	-0.144753	0.192759	-0.750955	0.45268	0.999713
Btbd11	11.46	0.0290461	0.0513139	0.566047	0.571362	0.999713
Btbd16	50.0427	0.0153715	0.215829	0.0712205	0.943222	0.999713
Btbd17	1.29935	-0.0251636	0.0497583	-0.505717	0.613056	0.999713
Btbd18	21.7034	0.0938977	0.106752	0.879588	0.379082	0.999713
Btbd19	297.007	0.00982706	0.209832	0.0468329	0.962646	0.999713
Btbd2	1095.35	0.1469	0.14495	1.01345	0.310844	0.999713
Btbd6	589.12	-0.0346302	0.210867	-0.164228	0.869551	0.999713
Btbd7	454.917	0.184949	0.216157	0.855623	0.392207	0.999713
Btbd9	1594.34	-0.00274029	0.197929	-0.0138448	0.988954	0.999713
Btc	51.1178	0.0304516	0.203147	0.149899	0.880844	0.999713
Btd	419.418	-0.0444134	0.220337	-0.201571	0.840252	0.999713
Btf3	10141.1	-0.213489	0.187442	-1.13896	0.25472	0.999713
Btf3l4	870.686	-0.121735	0.187605	-0.648888	0.516411	0.999713
Btg1	15703	0.0440859	0.164206	0.268479	0.788331	0.999713
Btg2	6296.53	0.138333	0.160905	0.859721	0.389943	0.999713
Btg3	0.526749	-0.0226729	0.0475647	-0.476674	0.633594	0.999713
Btk	31.317	0.0126659	0.133642	0.0947745	0.924494	0.999713
Btla	6939.45	-0.0794095	0.151435	-0.52438	0.600014	0.999713
Btn2a2	79.6497	-0.0117943	0.145986	-0.0807911	0.935608	0.999713
Btnl1	200.726	-0.0388104	0.215456	-0.180131	0.85705	0.999713
Btnl10	1.96772	-0.0257648	0.0503498	-0.511715	0.60885	0.999713
Btnl2	1.50045	-0.0254001	0.0499919	-0.508085	0.611394	0.999713
Btnl4	7.93012	0.0449362	0.119809	0.375067	0.707611	0.999713
Btnl6	14.9027	-0.106755	0.106871	-0.998918	0.317834	0.999713
Btrc	572.826	0.141294	0.20227	0.698544	0.484837	0.999713
Bub1	4008.11	0.0149498	0.14729	0.101499	0.919154	0.999713
Bub1b	9068.3	0.115782	0.165792	0.698359	0.484952	0.999713
Bub3	13190.7	-0.205078	0.156053	-1.31415	0.188796	0.999713
Bud13	1134.96	-0.0550476	0.184971	-0.297601	0.766007	0.999713
Bud23	416.143	-0.164277	0.219944	-0.746905	0.455121	0.999713
Bud31	3741.1	-0.319004	0.18801	-1.69673	0.089747	0.999713
Bves	2.12626	0.0769776	0.0504308	1.5264	0.12691	0.999713
Bysl	1669.7	-0.0239815	0.17268	-0.138878	0.889546	0.999713
Bzw1	4113.27	0.0366243	0.176624	0.207358	0.835731	0.999713
Bzw2	7025.98	-0.0447582	0.156207	-0.286532	0.774471	0.999713
C030005K15Rik	0.636592	0.0129265	0.054385	0.237685	0.812126	0.999713
C130026I21Rik	2086.87	-0.125988	0.17299	-0.728294	0.466433	0.999713
C130050O18Rik	36.7161	0.129189	0.105294	1.22694	0.219847	0.999713
C130073F10Rik	0.131698	-0.00785322	0.0471441	-0.166579	0.867701	0.999713
C130074G19Rik	0.774675	-0.00770144	0.0487039	-0.158128	0.874356	0.999713
C130079G13Rik	10.6221	-0.0106519	0.149532	-0.0712348	0.943211	0.999713
C1d	2440.09	-0.0818811	0.179053	-0.457302	0.647454	0.999713
C1galt1	3104.89	0.0919575	0.172993	0.531568	0.595025	0.999713
C1galt1c1	316.328	0.307807	0.218536	1.40849	0.158986	0.999713
C1qa	503.93	0.194981	0.214443	0.909244	0.363221	0.999713
C1qb	1216.9	0.152774	0.206896	0.73841	0.460266	0.999713
C1qbp	4691.61	-0.174758	0.17225	-1.01456	0.310316	0.999713
C1qc	904.327	0.123113	0.214699	0.573421	0.566359	0.999713
C1ql1	5.6582	0.0352322	0.0511144	0.68928	0.490647	0.999713
C1ql2	0.545619	-0.0229487	0.0476036	-0.48208	0.629749	0.999713
C1qtnf1	5.68247	-0.0815663	0.12288	-0.663786	0.506827	0.999713
C1qtnf12	36.9888	-0.00299743	0.156936	-0.0190997	0.984762	0.999713
C1qtnf4	14.5585	-0.0130202	0.115602	-0.11263	0.910324	0.999713
C1qtnf5	0.127042	-0.00785322	0.0471441	-0.166579	0.867701	0.999713
C1qtnf6	6.87615	-0.041064	0.0630934	-0.650845	0.515147	0.999713
C1qtnf7	0.864921	-0.0243728	0.0489689	-0.49772	0.618681	0.999713
C1ra	54.7805	-0.101871	0.181027	-0.562741	0.573611	0.999713
C1rl	21.0357	0.0129491	0.177839	0.0728135	0.941955	0.999713
C1s1	0.663324	-0.0236549	0.0482408	-0.490352	0.623885	0.999713
C2	12.2285	-0.0430025	0.0720809	-0.596587	0.550783	0.999713
C2cd2	520.683	0.00401714	0.209596	0.0191661	0.984709	0.999713
C2cd2l	2359.48	0.203934	0.123897	1.64599	0.0997651	0.999713
C2cd3	179.892	-0.027815	0.213465	-0.130302	0.896327	0.999713
C2cd4a	1.0106	-0.0246845	0.0492815	-0.500887	0.616451	0.999713
C2cd4b	1.86048	0.0764441	0.0502803	1.52036	0.128421	0.999713
C2cd4c	3.51803	0.107902	0.10806	0.998532	0.318022	0.999713
C2cd5	2235.15	0.112466	0.207915	0.540921	0.588562	0.999713
C3	1.29917	-0.0251654	0.0497439	-0.5059	0.612927	0.999713
C330007P06Rik	1483.04	0.0138914	0.154429	0.0899532	0.928324	0.999713
C330018D20Rik	28.0097	0.160551	0.179961	0.892144	0.372316	0.999713
C330021F23Rik	3.95692	0.156944	0.135714	1.15643	0.247506	0.999713
C330027C09Rik	2634.27	-0.222408	0.150981	-1.47309	0.140728	0.999713
C3ar1	77.3755	0.161037	0.13589	1.18506	0.235996	0.999713
C4b	79.6774	0.0571231	0.116583	0.489976	0.624151	0.999713
C4bp	0.62275	-0.00509107	0.0478593	-0.106376	0.915284	0.999713
C530008M17Rik	20.28	-0.126745	0.187762	-0.67503	0.499657	0.999713
C5ar1	62.1478	0.108457	0.124364	0.87209	0.383159	0.999713
C5ar2	161.429	-0.0968788	0.205188	-0.472146	0.636823	0.999713
C6	67.8354	0.0193049	0.137637	0.14026	0.888455	0.999713
C730034F03Rik	185.346	-0.0810192	0.220512	-0.367414	0.71331	0.999713
C77080	49.2207	-0.196252	0.182792	-1.07363	0.282988	0.999713
C87414	9.37808	-0.0017705	0.150304	-0.0117794	0.990602	0.999713
C87436	780.157	0.158091	0.15373	1.02837	0.303777	0.999713
C8a	99.7576	0.479925	0.219352	2.18792	0.0286757	0.999713
C8b	0.8424	-0.0243173	0.0489129	-0.497154	0.61908	0.999713
C8g	144.364	-0.105755	0.207101	-0.510645	0.6096	0.999713
Caap1	967.627	-0.063535	0.154072	-0.412372	0.680067	0.999713
Cab39	5235.94	0.0647026	0.169518	0.381686	0.702694	0.999713
Cab39l	4087.77	-0.0788152	0.138577	-0.568749	0.569527	0.999713
Cabcoco1	21.0828	-0.0763403	0.12975	-0.588366	0.556286	0.999713
Cabin1	2460.77	0.347022	0.200205	1.73333	0.0830374	0.999713
Cables1	4.47953	0.0229956	0.0534987	0.429835	0.667316	0.999713
Cables2	3993.25	0.057008	0.164521	0.346509	0.72896	0.999713
Cabp1	5.94845	-0.0123743	0.105181	-0.117647	0.906347	0.999713
Cabp4	40.113	0.0775545	0.180229	0.430311	0.666969	0.999713
Cabp7	1.98318	-0.0257737	0.0503585	-0.511804	0.608788	0.999713
Cabyr	13.1854	0.128469	0.0875531	1.46733	0.142286	0.999713
Cacfd1	829.748	0.394778	0.21413	1.84363	0.0652366	0.999713
Cacna1a	64.9819	0.216814	0.216861	0.999783	0.317416	0.999713
Cacna1b	10.8415	0.0984047	0.0563551	1.74615	0.0807843	0.999713
Cacna1c	31.067	-0.0327016	0.140509	-0.232737	0.815966	0.999713
Cacna1d	226.611	0.311148	0.219077	1.42027	0.155529	0.999713
Cacna1e	270.466	0.0784166	0.191179	0.410174	0.681678	0.999713
Cacna1f	7.26617	0.0964277	0.134409	0.717421	0.473114	0.999713
Cacna1g	2.25915	0.0771996	0.0504932	1.52891	0.126286	0.999713
Cacna1h	246.305	-0.095941	0.173241	-0.5538	0.579716	0.999713
Cacna1i	154.187	0.141288	0.220579	0.640533	0.521826	0.999713
Cacna1s	852.855	-0.124201	0.20394	-0.609007	0.54252	0.999713
Cacna2d2	6.5398	0.0417851	0.0511673	0.816636	0.414136	0.999713
Cacna2d4	0.118301	-0.00785322	0.0471441	-0.166579	0.867701	0.999713
Cacnb1	24.3681	0.00118033	0.117775	0.0100219	0.992004	0.999713
Cacnb2	0.716702	-0.0239091	0.0485001	-0.492971	0.622033	0.999713
Cacnb4	248.371	-0.100969	0.214032	-0.471749	0.637106	0.999713
Cacng2	2.39568	0.00179854	0.0842988	0.0213353	0.982978	0.999713
Cacng3	0.658893	-0.00476401	0.0482505	-0.098735	0.921349	0.999713
Cacng4	3.49518	-0.0225679	0.118448	-0.19053	0.848894	0.999713
Cacng6	17.6665	-0.150791	0.114528	-1.31663	0.187962	0.999713
Cacng8	0.775909	-0.0240734	0.0486586	-0.494741	0.620783	0.999713
Cactin	2975.42	0.0807403	0.113314	0.712536	0.476133	0.999713
Cacul1	127.468	0.122195	0.183876	0.664552	0.506337	0.999713
Cacybp	2.02754	-0.0258006	0.0503846	-0.512073	0.6086	0.999713
Cad	10.4919	-0.0105665	0.0848397	-0.124547	0.900882	0.999713
Cadm1	153.232	0.049126	0.211311	0.232482	0.816164	0.999713
Cadm2	1.20818	-0.0147286	0.0635818	-0.231648	0.816812	0.999713
Cadm4	2.16038	0.0521765	0.0867314	0.601587	0.547449	0.999713
Cadps	0.131698	-0.00785322	0.0471441	-0.166579	0.867701	0.999713
Cadps2	2.51568	0.0109982	0.0867871	0.126726	0.899157	0.999713
Cage1	93.9707	-0.0353121	0.206851	-0.170713	0.86445	0.999713
Calcoco1	52.6825	-0.0484777	0.175128	-0.276813	0.781924	0.999713
Calcoco2	33.9351	0.25055	0.204231	1.2268	0.219898	0.999713
Calcrl	125.476	-0.0309641	0.148579	-0.208401	0.834916	0.999713
Cald1	0.860553	0.0720699	0.0490155	1.47035	0.141467	0.999713
Calhm2	666.828	-0.233538	0.21114	-1.10608	0.268693	0.999713
Calm1	2.6936	0.0148697	0.0506679	0.293474	0.76916	0.999713
Calm2	24025.5	-0.304182	0.168109	-1.80944	0.0703832	0.999713
Calm3	5899.78	-0.121115	0.191105	-0.633761	0.526237	0.999713
[truncated: 19,938 more rows]
