# Supplementary material for: ZBTB38 is dispensable for antibody responses
Source: PLoS One. 2020 Sep 21;15(9):e0235183. doi: 10.1371/journal.pone.0235183 (PMC7505459; doi:10.1371/journal.pone.0235183)
Supplement: S2 Table — (XLSX) [file pone.0235183.s007.xlsx]

## Sheet: Wt and Het vs Z38 KO
Supplemental Table 2. Differentially-expressed Genes in ZBTB38-deficient vs. Heterozygous and -sufficient Germinal Center B cells.
GeneID	Base Mean	log2(FC)	StdErr	Wald-Stats	P-value	P-adj
Arih1	2435.9	0.535216	0.0856431	6.24938	4.12089e-10	6.91196e-06
Ireb2	1354.49	0.609938	0.111763	5.45741	4.83119e-08	0.000405168
Zbtb38	1831.53	0.851898	0.168295	5.06193	4.15034e-07	0.00232045
Cerk	850.987	0.65349	0.144849	4.51154	6.43579e-06	0.0258906
Slc26a9	24.5134	-0.888951	0.198743	-4.47286	7.71794e-06	0.0258906
Klhl20	894.091	0.529156	0.128437	4.11996	3.78937e-05	0.0804463
Msl2	1786.95	0.500786	0.120206	4.16605	3.09919e-05	0.0804463
Ttc7b	1243.38	0.572968	0.139168	4.11709	3.83694e-05	0.0804463
Tmem143	64.0662	-0.844695	0.208566	-4.05001	5.12152e-05	0.0954481
Chchd1	1251.38	-0.449733	0.114276	-3.9355	8.30245e-05	0.139257
Ece1	593.573	0.767068	0.19664	3.90088	9.58443e-05	0.146145
Igkv4-91	630.897	-0.811065	0.209688	-3.86796	0.00010975	0.153403
Ttc26	30.0157	-0.747473	0.194965	-3.83389	0.000126131	0.162739
Kansl1	1936.52	0.547916	0.143723	3.81231	0.000137675	0.164945
Coro2a	2277.65	0.507376	0.135047	3.75703	0.000171944	0.18931
Sorl1	14956.8	0.64608	0.17253	3.74473	0.000180586	0.18931
Rasgrp1	4017.4	0.581798	0.156485	3.71792	0.000200869	0.191325
Sema4d	8355.66	0.471297	0.126953	3.71238	0.000205321	0.191325
Smarcc2	3988.86	0.429116	0.117332	3.65729	0.000254898	0.208463
Trip12	3138.96	0.461814	0.126457	3.65196	0.000260247	0.208463
Zfp282	1010.01	0.63418	0.17369	3.65122	0.000260998	0.208463
Ss18l1	338.164	0.723958	0.200012	3.61957	0.000295097	0.224984
Eif2b1	25.9634	-0.756916	0.211943	-3.57132	0.000355188	0.229191
Fgd6	1228.35	0.53538	0.150731	3.55189	0.000382469	0.229191
Ighv1-50	449.793	-0.73387	0.204794	-3.58346	0.000339078	0.229191
Ighv8-12	603.687	-0.737658	0.206626	-3.57001	0.00035697	0.229191
Mrps10	1293.46	-0.390375	0.109909	-3.5518	0.0003826	0.229191
Ykt6	2344.99	0.350479	0.0985311	3.55704	0.000375056	0.229191
Bicral	1090.3	0.457138	0.129063	3.54197	0.000397145	0.229701
Mef2a	1280.25	0.476728	0.13613	3.50201	0.000461767	0.254724
Rag2	73.5065	-0.723664	0.206947	-3.49685	0.000470783	0.254724
Sec16a	2051.52	0.628735	0.180549	3.48236	0.000497018	0.260515
Atg2b	985.613	0.609804	0.176111	3.46261	0.000534958	0.262012
Ighv2-5	143.514	-0.734699	0.212541	-3.45675	0.000546737	0.262012
Ly75	1948.21	0.58732	0.169503	3.46496	0.000530311	0.262012
Pdzd8	1372.58	0.397533	0.115673	3.4367	0.000588849	0.274354
Lyn	3292.73	0.316428	0.0925054	3.42065	0.000624723	0.283202
Igkv19-93	2873.6	-0.700424	0.206515	-3.39164	0.000694758	0.30405
Pycr1	78.2583	-0.636201	0.187844	-3.38686	0.000706966	0.30405
Gnpat	5436.99	0.296067	0.0876364	3.37836	0.000729195	0.30577
Trmt11	789.029	-0.534652	0.158896	-3.36478	0.000766039	0.313385
Olfr984	243.049	-0.706491	0.210585	-3.3549	0.000793949	0.317069
Rab40c	197.307	0.655042	0.197671	3.31379	0.000920395	0.350859
Zbtb2	1023.24	0.565394	0.170471	3.31666	0.000910996	0.350859
Nudt1	151.092	-0.631516	0.191826	-3.29213	0.000994313	0.366611
Trappc8	2194.79	0.550637	0.167418	3.289	0.00100543	0.366611
Igkv6-15	3598.09	-0.680461	0.207535	-3.27877	0.0010426	0.372074
2610507B11Rik	5424.89	0.493432	0.151477	3.25747	0.00112409	0.392799
S1pr3	2477.81	0.457022	0.141544	3.22885	0.0012429	0.425453
4930430F08Rik	117.111	-0.584078	0.182335	-3.20332	0.00135851	0.42993
Fem1a	1400.88	0.353249	0.110146	3.20709	0.00134085	0.42993
Pole	125.88	-0.680718	0.212396	-3.20494	0.00135089	0.42993
Ryr2	38.4801	0.471999	0.146764	3.21603	0.00129975	0.42993
C2cd2l	2496.57	0.341023	0.107265	3.17925	0.00147659	0.431543
Gmeb1	358.173	0.413308	0.129968	3.18007	0.00147238	0.431543
Hectd1	2901.14	0.406987	0.127784	3.18495	0.00144779	0.431543
Igkv12-44	1577.55	-0.660956	0.207345	-3.18771	0.00143406	0.431543
Pik3cd	7703.99	0.480771	0.151367	3.17619	0.00149225	0.431543
Gtf3c1	2132.12	0.499938	0.15867	3.1508	0.00162821	0.433492
Naa15	336.039	0.585128	0.185403	3.15599	0.00159957	0.433492
Rbl2	2190.41	0.453003	0.143654	3.15342	0.00161367	0.433492
Smad7	438.388	0.557591	0.176121	3.16596	0.00154572	0.433492
Zfp646	1350.57	0.540216	0.171294	3.15373	0.00161197	0.433492
Zgrf1	873.69	0.50137	0.159426	3.14485	0.00166173	0.435503
Pycard	2632.62	-0.433454	0.138237	-3.13558	0.00171516	0.442591
Gmpr2	1319.92	-0.319604	0.102577	-3.11574	0.00183486	0.454994
Igkv10-94	483.51	-0.548667	0.176184	-3.11417	0.00184461	0.454994
Prdx5	105.367	-0.656301	0.210225	-3.1219	0.0017969	0.454994
Snrk	1526.12	0.601257	0.193423	3.10851	0.00188031	0.457079
Gpd1l	6245.12	0.41744	0.134762	3.09762	0.00195083	0.460864
Psd4	806.123	0.595824	0.192307	3.09829	0.0019464	0.460864
Fam13b	875.636	0.432831	0.140078	3.08993	0.00200203	0.466388
Ankrd17	538.694	0.550407	0.181561	3.03152	0.00243324	0.475325
Ano6	2870.98	0.561702	0.186209	3.01651	0.00255703	0.475325
Cdk20	139.358	-0.639397	0.211562	-3.02227	0.00250883	0.475325
Cpt1a	4271.17	0.446783	0.147668	3.02559	0.00248153	0.475325
Etnk1	3733.97	0.500498	0.166126	3.01275	0.00258892	0.475325
Fyn	2289.26	0.430863	0.143067	3.01162	0.0025986	0.475325
Hmgxb3	1501.38	0.459001	0.151829	3.02314	0.00250163	0.475325
Ighv2-2	398.761	-0.643221	0.212688	-3.02424	0.00249257	0.475325
Man2a1	2219.31	0.431252	0.142682	3.02248	0.00250714	0.475325
Nbr1	2420.65	0.407643	0.132699	3.07194	0.00212669	0.475325
Skil	1172.34	0.566581	0.188194	3.01062	0.00260716	0.475325
Srcap	1432.8	0.553385	0.182141	3.03822	0.00237981	0.475325
Stat5b	3234.17	0.52363	0.173648	3.01548	0.00256576	0.475325
Syk	23201.9	0.387129	0.127154	3.04457	0.00233017	0.475325
Tab3	304.265	0.6379	0.211502	3.01605	0.00256091	0.475325
Trappc10	1040.39	0.464792	0.153516	3.02766	0.00246459	0.475325
Trmt61a	555.072	0.43671	0.142394	3.06691	0.00216287	0.475325
Ubiad1	834.695	0.512983	0.17038	3.01081	0.00260549	0.475325
Urb2	1139.5	0.508795	0.166806	3.05022	0.00228677	0.475325
Zfp652	503.453	0.611055	0.199221	3.06723	0.00216054	0.475325
Rnaset2b	148.642	0.560337	0.187663	2.98587	0.00282773	0.507358
Rnf157	4990.12	0.359065	0.120324	2.98414	0.00284381	0.507358
Sh2b3	6247.07	0.310094	0.104026	2.98094	0.00287361	0.507358
Immp2l	127.46	-0.627888	0.211111	-2.97421	0.00293747	0.507939
Rubcnl	2501.22	0.310144	0.10426	2.97473	0.00293251	0.507939
Frs2	488.246	0.611012	0.206063	2.96517	0.00302517	0.517768
Fam212a	265.177	-0.614785	0.209902	-2.92892	0.00340147	0.518409
Gm45140	525.196	0.530834	0.180709	2.93751	0.00330855	0.518409
Hba-a2	204.397	-0.60373	0.20601	-2.93059	0.00338322	0.518409
Hmgn2	801.941	-0.35546	0.121645	-2.92212	0.00347662	0.518409
Igkv3-10	506.743	-0.623368	0.212658	-2.93131	0.00337535	0.518409
Lmtk2	732.49	0.5437	0.184673	2.94412	0.00323875	0.518409
Mtmr3	4149.89	0.511919	0.174332	2.93646	0.00331982	0.518409
Ndufaf4	812.058	-0.376312	0.128738	-2.92308	0.0034659	0.518409
Nipsnap2	680.238	-0.402621	0.136609	-2.94724	0.00320624	0.518409
Smc5	2067.48	0.343506	0.117611	2.92069	0.00349253	0.518409
Swt1	210.175	-0.601935	0.205976	-2.92235	0.00347404	0.518409
Tcf25	9819.58	0.240191	0.081913	2.93227	0.00336496	0.518409
Vav2	3246.48	0.465892	0.157877	2.95098	0.00316769	0.518409
Zfp292	2706.51	0.510602	0.174288	2.92965	0.00339347	0.518409
Zfp560	234.938	-0.518081	0.176779	-2.93067	0.00338236	0.518409
Cep192	2178.51	0.499576	0.171349	2.91555	0.00355058	0.518467
Clec4a3	110.051	-0.616764	0.211569	-2.91519	0.00355475	0.518467
Dnajc13	95.0001	0.569269	0.196402	2.89848	0.00374971	0.542188
Supt6	1306.98	0.41926	0.145037	2.89071	0.00384374	0.551035
Hagh	519.092	-0.517873	0.179935	-2.87811	0.00400072	0.551979
Ifit2	161.532	0.582225	0.202319	2.87776	0.00400512	0.551979
Jak2	3357.01	0.467409	0.162079	2.88383	0.00392868	0.551979
Rtel1	870.94	0.429327	0.14875	2.88622	0.00389896	0.551979
Sec14l1	1063.45	0.481803	0.167468	2.87699	0.00401487	0.551979
Plcb3	797.411	0.465326	0.162061	2.8713	0.00408789	0.552953
Zdhhc12	147.728	-0.610448	0.212483	-2.87292	0.00406696	0.552953
Gemin2	854.22	-0.42489	0.148257	-2.8659	0.00415824	0.557796
Plcg1	876.365	0.608122	0.212372	2.86348	0.0041902	0.557796
Pla1a	26.9495	-0.592748	0.207636	-2.85474	0.00430718	0.568853
Ralgapa1	2320.98	0.4611	0.161915	2.84778	0.00440249	0.576898
Bms1	2425.46	0.474874	0.167478	2.83544	0.0045763	0.585941
Slc35g1	593.419	0.492265	0.173372	2.83936	0.00452044	0.585941
Ube3c	2138.39	0.486075	0.171424	2.83551	0.00457525	0.585941
Ablim1	17490.5	0.323679	0.115783	2.79556	0.00518096	0.586958
Arhgap17	5351.68	0.31828	0.112752	2.82282	0.0047603	0.586958
Arid1b	1213.7	0.428695	0.15294	2.80302	0.00506266	0.586958
Arpp21	16.9077	-0.433441	0.15316	-2.82999	0.00465498	0.586958
Chtf8	840.213	0.441131	0.156406	2.82043	0.00479598	0.586958
Clasp2	1248.91	0.488782	0.175481	2.78538	0.00534644	0.586958
Erich1	394.741	-0.333481	0.11942	-2.79251	0.00523003	0.586958
Fam98a	1317.61	0.350294	0.125358	2.79434	0.00520055	0.586958
Fbxo48	100.614	0.586555	0.208116	2.8184	0.00482642	0.586958
Flii	7270.8	0.341775	0.121801	2.806	0.00501609	0.586958
Flnb	827.833	0.596135	0.212428	2.8063	0.0050114	0.586958
Fut11	876.824	0.487257	0.17491	2.78575	0.00534034	0.586958
Ikbkg	1606.72	0.428991	0.152518	2.81271	0.00491252	0.586958
Il10	36.2505	-0.5462	0.193136	-2.82805	0.00468319	0.586958
Ints5	2538.17	0.329441	0.118317	2.7844	0.00536269	0.586958
Kidins220	1322.49	0.543947	0.193543	2.81047	0.00494687	0.586958
Lrrc57	828.319	-0.330297	0.117831	-2.80313	0.00506088	0.586958
Nfkb2	452.432	0.501099	0.17737	2.82515	0.00472579	0.586958
Nufip1	1188.98	-0.258054	0.0920945	-2.80205	0.00507786	0.586958
Plxnc1	2334.81	0.297519	0.105899	2.80945	0.00496267	0.586958
Prkdc	1443.06	0.511988	0.183125	2.79584	0.00517653	0.586958
Tcf4	5538.55	-0.283745	0.101784	-2.78773	0.00530793	0.586958
Tmco1	2594.72	-0.271772	0.0976612	-2.78281	0.00538911	0.586958
Igkv9-124	629.345	-0.590923	0.212776	-2.7772	0.00548286	0.589513
Man2a2	3788.85	0.531767	0.191384	2.77853	0.00546058	0.589513
Ap3m2	882.099	0.305496	0.11013	2.77396	0.00553789	0.591637
1110004F10Rik	649.184	-0.488863	0.176842	-2.76441	0.0057026	0.593355
Abcc1	1108.07	0.440206	0.159009	2.76844	0.00563253	0.593355
Abtb2	531.839	0.526112	0.190699	2.75887	0.00580024	0.593355
Rapgef5	1197.38	0.539553	0.19533	2.76226	0.0057402	0.593355
Rpe	2320.5	0.242224	0.0874394	2.77019	0.00560236	0.593355
Trdmt1	444.877	-0.520833	0.188471	-2.76347	0.00571905	0.593355
Zfp36l2	2466.6	0.376471	0.136462	2.75879	0.0058016	0.593355
Anapc1	5390.6	0.476418	0.172835	2.75649	0.00584248	0.593915
Commd3	1795.19	-0.355183	0.129449	-2.74382	0.00607297	0.599155
Csrnp1	1823.27	0.387556	0.141429	2.7403	0.0061384	0.599155
Cyth1	6926.07	0.290495	0.105912	2.74279	0.00609195	0.599155
Gimap4	5161.66	-0.468934	0.171144	-2.73999	0.00614408	0.599155
Ino80b	506.451	-0.411634	0.149743	-2.74893	0.00597901	0.599155
Klrb1f	77.4843	-0.583824	0.212742	-2.74429	0.00606419	0.599155
Myo1e	9824.61	0.364139	0.1328	2.742	0.00610656	0.599155
Spata24	149.388	-0.529065	0.193555	-2.7334	0.00626832	0.607737
Slc22a15	614.3	0.49491	0.181379	2.7286	0.0063604	0.61312
Larp4b	4318.97	0.391959	0.143985	2.72222	0.00648459	0.617989
Rufy3	2338.11	0.354042	0.129979	2.72385	0.00645253	0.617989
1810055G02Rik	246.993	0.55347	0.203505	2.71968	0.00653448	0.619225
Arhgef39	18.7002	-0.554127	0.204247	-2.71303	0.0066671	0.620613
Arl5c	343.433	-0.516762	0.190795	-2.70847	0.00675941	0.620613
Ccdc122	315.129	-0.439661	0.162207	-2.71049	0.00671835	0.620613
Dock9	566.049	0.530104	0.196913	2.69207	0.00710106	0.620613
Edc4	914.599	0.433588	0.160578	2.70018	0.00693029	0.620613
Kdm3b	2064.35	0.438097	0.1624	2.69765	0.00698316	0.620613
Med12	787.227	0.561568	0.208273	2.6963	0.00701135	0.620613
Pfkfb4	165.269	-0.573001	0.212217	-2.70007	0.00693254	0.620613
Ptprc	30377.4	0.238966	0.0887306	2.69317	0.0070777	0.620613
Ranbp2	2344.72	0.398642	0.147242	2.7074	0.00678131	0.620613
Rfng	950.559	-0.394955	0.146637	-2.69342	0.00707231	0.620613
Shmt1	229.086	-0.53099	0.197253	-2.69192	0.00710414	0.620613
Trp53inp1	3226.83	0.422235	0.156293	2.70156	0.00690153	0.620613
Xrra1	6.08192	0.313158	0.115944	2.70094	0.00691444	0.620613
Zfp12	448.439	0.438353	0.162703	2.69418	0.00705611	0.620613
3830406C13Rik	895.478	-0.377117	0.140678	-2.68072	0.00734648	0.622336
Arl10	129.062	-0.55664	0.207428	-2.68354	0.00728478	0.622336
Bcl7b	113.894	-0.494716	0.184232	-2.68528	0.00724682	0.622336
Cabin1	2605.56	0.440233	0.164181	2.68139	0.00733164	0.622336
Mia3	2097.36	0.38752	0.144511	2.68159	0.00732722	0.622336
Zbtb11	1628.8	0.405899	0.15101	2.68791	0.00719017	0.622336
Itpr3	4020.18	0.481913	0.179926	2.67839	0.00739762	0.623519
3110082I17Rik	44.398	-0.568656	0.212687	-2.67367	0.00750252	0.626485
Zfp638	1504.84	0.333424	0.124717	2.67345	0.00750751	0.626485
Dhx38	2034.17	0.459551	0.172246	2.66799	0.00763068	0.628665
Irgm2	464.713	0.461237	0.172925	2.66727	0.00764692	0.628665
Mrps2	1349.51	-0.326321	0.122416	-2.66567	0.00768355	0.628665
Thap2	325.567	-0.477927	0.179137	-2.66794	0.00763176	0.628665
Abcb7	1429.17	0.435507	0.164073	2.65434	0.00794628	0.628693
Cdc34	2457.9	-0.235884	0.0888641	-2.65444	0.00794411	0.628693
Gbf1	614.593	0.485822	0.182858	2.65682	0.00788815	0.628693
Msh6	7785.2	0.416447	0.156534	2.66042	0.00780435	0.628693
Pacs1	2119.98	0.314612	0.118344	2.65845	0.00785016	0.628693
Rps6ka1	4163.61	0.296482	0.111421	2.66092	0.00779275	0.628693
Zbtb40	364.234	0.565586	0.212673	2.65941	0.00782766	0.628693
2210418O10Rik	361.506	-0.55602	0.210712	-2.63876	0.00832092	0.628915
4931406P16Rik	1469.02	0.474941	0.179218	2.65007	0.00804751	0.628915
Abcb10	1458.15	0.434257	0.164093	2.64641	0.00813502	0.628915
Cd151	48.6545	0.557423	0.210488	2.64825	0.00809107	0.628915
Chst15	1430.13	0.481881	0.182584	2.63923	0.00830947	0.628915
Maea	3576.08	0.208373	0.0790156	2.63711	0.00836153	0.628915
Raf1	350.347	-0.457978	0.173112	-2.64556	0.00815563	0.628915
Slc35c1	1739.48	0.371783	0.140834	2.63986	0.00829409	0.628915
Tcof1	8394.46	0.297976	0.112628	2.64567	0.00815293	0.628915
Zfp445	1441.35	0.453681	0.171618	2.64355	0.00820427	0.628915
Znhit3	869.619	-0.415783	0.15759	-2.63839	0.00833013	0.628915
Lpin2	4985.62	0.409669	0.155731	2.63061	0.00852313	0.638207
Card11	3227.37	0.464774	0.17706	2.62495	0.00866626	0.639133
Dock8	8190.17	0.367914	0.140365	2.62112	0.00876405	0.639133
Ighv1-9	1098.02	-0.460854	0.175812	-2.62129	0.00875974	0.639133
Tcf3	9386.81	0.212709	0.0810048	2.62588	0.0086425	0.639133
Usp47	3063.57	0.373184	0.142376	2.62112	0.00876413	0.639133
Zfp354c	196.206	0.558971	0.21267	2.62835	0.00858008	0.639133
Myo18a	1671.12	0.467808	0.178937	2.61437	0.00893923	0.643598
Rsph9	74.489	-0.554228	0.211797	-2.61679	0.00887614	0.643598
Spin1	2510.2	0.349159	0.133556	2.61432	0.00894046	0.643598
Ighv5-4	666.824	-0.543409	0.208096	-2.61134	0.00901889	0.646469
Spryd4	470.374	-0.362615	0.138985	-2.60902	0.00908031	0.648102
Cmtm7	478.434	-0.424819	0.163073	-2.60509	0.00918509	0.650049
Extl3	1161.54	0.474962	0.182292	2.6055	0.00917402	0.650049
Ppp1r15b	3458.23	0.382322	0.146867	2.60319	0.00923617	0.650917
Fam84b	118.818	0.503966	0.193907	2.599	0.00934946	0.656144
Mcph1	160.459	-0.496077	0.191137	-2.59541	0.00944792	0.657552
Rps27l	80.0847	-0.540064	0.208043	-2.59592	0.00943381	0.657552
Dgke	729.748	0.42984	0.165756	2.59321	0.00950843	0.657758
Nol6	2051.84	0.415455	0.160374	2.59054	0.00958252	0.657758
Pds5b	1383.41	0.422176	0.163025	2.58964	0.00960775	0.657758
Usp28	1775.8	0.361835	0.139702	2.59006	0.00959606	0.657758
Glmn	133.014	-0.548956	0.212246	-2.58641	0.00969806	0.658565
Tmem63a	436.681	0.515549	0.199265	2.58726	0.00967431	0.658565
Cndp2	235.269	-0.548505	0.212659	-2.57927	0.00990089	0.664123
Ncapg2	3332.89	0.413417	0.160294	2.57911	0.00990558	0.664123
Ube2j1	9273.57	0.307786	0.119391	2.57797	0.00993828	0.664123
Zmym4	864.966	0.503914	0.195363	2.57937	0.00989795	0.664123
Igkv1-99	94.0396	-0.479593	0.186381	-2.57319	0.0100766	0.670694
Cradd	108.383	-0.496321	0.193413	-2.56612	0.0102843	0.681813
Mpp6	434.431	0.325941	0.127178	2.56288	0.0103807	0.68401
Rbm10	4155.67	0.240241	0.0937609	2.56227	0.010399	0.68401
Cenpp	738.891	-0.330954	0.129841	-2.54892	0.0108058	0.688065
Dhtkd1	31.3333	-0.507284	0.198892	-2.55054	0.0107555	0.688065
Fkbp4	527.135	0.488709	0.191635	2.5502	0.0107661	0.688065
Il4ra	6621.69	0.330098	0.129391	2.55116	0.0107365	0.688065
Isca2	2117.05	-0.374324	0.14698	-2.54678	0.0108722	0.688065
Lins1	197.09	0.537922	0.210565	2.55467	0.010629	0.688065
Morc2a	1253.98	0.490373	0.192399	2.54873	0.0108116	0.688065
Pdhb	4655.41	-0.233328	0.0913698	-2.55366	0.0106596	0.688065
Smg7	225.904	0.541663	0.212769	2.54578	0.0109035	0.688065
Vcpip1	2177.29	0.433507	0.169554	2.55675	0.0105657	0.688065
Zfp174	21.1599	0.380649	0.149538	2.54551	0.0109119	0.688065
Ociad1	860.253	-0.49788	0.195871	-2.54187	0.011026	0.692655
N4bp2	1662.27	0.328865	0.129477	2.53995	0.0110868	0.693876
Ect2	3363.66	0.450459	0.177627	2.53598	0.0112133	0.699184
C8a	110.568	0.538564	0.212663	2.53247	0.0113261	0.70103
Gsdme	350.444	-0.499424	0.197209	-2.53246	0.0113265	0.70103
Snx19	1479.14	0.361691	0.14313	2.527	0.0115041	0.709404
Sipa1	13266.7	0.269693	0.106867	2.52363	0.0116149	0.713612
Itm2a	82.1921	-0.482567	0.192117	-2.51184	0.0120105	0.735225
Ptprs	416.91	0.524744	0.209275	2.50744	0.012161	0.74173
Anapc15	2151.83	-0.317275	0.127132	-2.49564	0.0125731	0.742711
Ankle2	2133.79	0.340632	0.136882	2.4885	0.0128283	0.742711
Ankrd55	55.4773	0.504644	0.203038	2.48546	0.0129383	0.742711
Atp2a3	35783.7	0.372449	0.150096	2.48141	0.0130864	0.742711
Capn15	1244.04	0.450039	0.180555	2.49253	0.0126837	0.742711
Gm28042	274.129	0.531606	0.212729	2.49898	0.012455	0.742711
Gm43518	46.0668	-0.53183	0.212566	-2.50196	0.0123509	0.742711
Itch	396.735	0.530764	0.212537	2.49728	0.012515	0.742711
Kif3b	744.63	0.434976	0.174991	2.4857	0.0129298	0.742711
Mbtps1	3268.93	0.317938	0.128123	2.48151	0.0130827	0.742711
Ncoa1	4459.59	0.412552	0.165987	2.48544	0.012939	0.742711
Ndc1	4842.13	0.324468	0.12999	2.49609	0.0125571	0.742711
Nt5c3b	163.376	0.517877	0.208375	2.48532	0.0129436	0.742711
Pik3cg	1722.88	0.379342	0.152908	2.48085	0.0131069	0.742711
Pum1	2081.86	0.397044	0.159741	2.48555	0.0129352	0.742711
Rlim	1391.27	0.395548	0.159398	2.48151	0.0130827	0.742711
Rmnd5a	412.297	0.482303	0.194208	2.48344	0.0130122	0.742711
Rpl35a	1532.14	-0.407997	0.164357	-2.48239	0.0130506	0.742711
Taf1	1858.07	0.400314	0.16111	2.48473	0.0129651	0.742711
Trmt5	608.104	-0.297333	0.118813	-2.50252	0.0123313	0.742711
Uck2	1642.54	-0.312255	0.124943	-2.49918	0.012448	0.742711
Numa1	1549.28	0.428212	0.172705	2.47944	0.013159	0.743152
Arfgef2	2046.76	0.456369	0.184249	2.47692	0.0132523	0.74591
Pdzd11	1819.98	-0.297672	0.120373	-2.47291	0.0134017	0.749411
Tgfbr2	1975.65	0.344392	0.139269	2.47285	0.0134039	0.749411
Prmt1	1783.46	-0.258437	0.10463	-2.47001	0.0135108	0.752877
I830077J02Rik	144.771	-0.48266	0.195562	-2.46806	0.0135848	0.753167
Trappc12	2294.94	0.34333	0.139207	2.46633	0.0136507	0.753167
Zfp710	1994.81	0.466245	0.18896	2.46742	0.0136091	0.753167
9430015G10Rik	618.776	0.395019	0.161414	2.44724	0.0143956	0.753871
Casc3	2208.01	0.360381	0.146796	2.45497	0.0140896	0.753871
Chrnb4	19.5227	0.474918	0.193022	2.46043	0.0138771	0.753871
Dennd1a	537.179	0.455535	0.185272	2.45875	0.0139424	0.753871
Gpd2	2188.5	0.311852	0.126646	2.46239	0.0138014	0.753871
Ip6k2	205.979	-0.438997	0.178822	-2.45494	0.0140909	0.753871
Ipo8	14.5462	-0.357792	0.145888	-2.45251	0.0141862	0.753871
Madd	1450.36	0.370476	0.151207	2.45012	0.0142808	0.753871
Map4	1857.76	0.356083	0.145478	2.44767	0.0143782	0.753871
Mrs2	1491.79	0.470745	0.192124	2.45021	0.0142773	0.753871
Msn	38555.8	0.249938	0.101694	2.45775	0.013981	0.753871
Pard3b	94.6056	-0.49964	0.204232	-2.44644	0.0144275	0.753871
Plcl2	1880.44	0.404977	0.165209	2.4513	0.0142343	0.753871
Ptcd1	842.014	0.463955	0.188859	2.45663	0.0140248	0.753871
Slc4a7	2539.24	0.259677	0.105496	2.46149	0.013836	0.753871
Tmem97	1513.58	-0.367031	0.149894	-2.4486	0.0143413	0.753871
Vma21	1226.6	-0.38047	0.155508	-2.44663	0.0144198	0.753871
Net1	1921.12	0.460574	0.188421	2.44438	0.0145101	0.755831
Ccne1	2027.56	-0.254142	0.104627	-2.42902	0.0151398	0.765011
Ehmt2	1163.12	0.442397	0.181647	2.43547	0.0148723	0.765011
Nr1i3	24.2968	-0.458705	0.18882	-2.42933	0.0151268	0.765011
Rap1gds1	1856.18	0.430864	0.176958	2.43484	0.0148983	0.765011
Reln	1253.83	0.411824	0.169166	2.43444	0.0149149	0.765011
Rtn3	436.551	-0.514094	0.211652	-2.42895	0.0151424	0.765011
Sh3bp5	8753.83	0.195773	0.0805438	2.43064	0.0150721	0.765011
Taf5	917.701	0.423961	0.174471	2.42997	0.0150999	0.765011
Usp25	4172.04	0.289512	0.118726	2.43848	0.014749	0.765011
Xpo7	3618.97	0.4349	0.178528	2.43604	0.0148492	0.765011
Zfp740	4244.53	0.327137	0.134765	2.42746	0.0152052	0.765875
Cdk7	1818.83	-0.323273	0.133359	-2.42408	0.0153473	0.770176
Hipk3	338.277	0.48547	0.200338	2.42325	0.0153824	0.770176
Acss1	7370.66	0.291447	0.121189	2.40488	0.0161776	0.774617
Add1	6867.39	0.305687	0.127164	2.40389	0.0162217	0.774617
Ap1g1	1953.72	0.325207	0.135281	2.40394	0.0162192	0.774617
Arhgap1	1868.18	0.389464	0.161301	2.41452	0.0157562	0.774617
Bahd1	689.085	0.425563	0.176012	2.4178	0.0156145	0.774617
Calcoco2	40.8303	0.510207	0.21251	2.40086	0.0163564	0.774617
Cope	697.43	-0.389155	0.161516	-2.4094	0.0159788	0.774617
Dhx57	1142.5	0.475997	0.196723	2.41963	0.0155362	0.774617
Fbxl4	622.467	-0.40239	0.166731	-2.41341	0.0158041	0.774617
Gse1	261.621	0.494979	0.205873	2.40429	0.016204	0.774617
Hmg20a	1853.5	0.288914	0.120564	2.39636	0.0165587	0.774617
Ighv1-63	63.6452	-0.484277	0.201489	-2.40349	0.0162394	0.774617
Limd1	8385.58	0.263443	0.110002	2.39488	0.0166257	0.774617
Nacc2	147.848	-0.507028	0.209792	-2.41681	0.0156574	0.774617
Nudcd3	2832.56	0.31047	0.128618	2.41389	0.015783	0.774617
Ogfod3	359.705	0.325081	0.135463	2.39977	0.0164055	0.774617
Phc3	345.581	-0.478965	0.198704	-2.41044	0.0159333	0.774617
Plcg2	21005.2	0.375559	0.156487	2.39994	0.0163979	0.774617
Sit1	507.385	-0.37792	0.157791	-2.39506	0.0166175	0.774617
Topbp1	6465.96	0.228434	0.0953796	2.39499	0.0166206	0.774617
Trim26	1912.9	0.305323	0.126898	2.40606	0.0161257	0.774617
Ube2h	6486.21	0.340696	0.141415	2.4092	0.0159876	0.774617
Ubqln1	4621.57	0.358017	0.148486	2.41112	0.0159037	0.774617
Zbtb1	2950.17	0.257813	0.10757	2.3967	0.0165436	0.774617
Zdhhc5	3210.13	0.341614	0.142621	2.39526	0.0166087	0.774617
Lrp10	11023.9	0.145512	0.0607913	2.39363	0.0166826	0.775115
Cep63	1357.25	0.208532	0.0871924	2.39163	0.0167739	0.777204
Acp1	1678.64	-0.349028	0.146493	-2.38257	0.0171925	0.781715
Fam120a	2254.06	0.205281	0.0860327	2.38609	0.0170288	0.781715
Gzmm	32.8667	0.391213	0.164132	2.38352	0.017148	0.781715
Igkv6-17	1724.4	-0.504845	0.211901	-2.38246	0.0171975	0.781715
Sbf1	3694.28	0.411813	0.17263	2.38553	0.0170546	0.781715
Ssfa2	414.895	0.49978	0.20974	2.38286	0.0171788	0.781715
Tex15	16.4294	0.253406	0.106121	2.38789	0.0169453	0.781715
Endod1	1234.98	0.315852	0.132751	2.37928	0.0173466	0.784245
Pten	12441.4	0.242912	0.102088	2.37943	0.0173392	0.784245
Ankfy1	3866.26	0.419257	0.176394	2.37682	0.0174628	0.785851
Cep170	939.605	0.417613	0.175869	2.37457	0.0175695	0.785851
Pear1	781.401	0.477695	0.201106	2.37534	0.0175329	0.785851
Rasa1	2789.89	0.275762	0.11605	2.37624	0.0174903	0.785851
Synrg	1625.93	0.428601	0.180669	2.3723	0.0176778	0.786498
Upf1	3934.7	0.452285	0.190609	2.37283	0.0176522	0.786498
Igkv13-85	589.99	-0.503083	0.212205	-2.37074	0.0177524	0.787728
Jak1	17295	0.257487	0.108712	2.36852	0.0178596	0.790392
Aga	664.154	-0.373582	0.158091	-2.36308	0.0181236	0.791412
Cfap43	3701.1	0.354359	0.150255	2.35839	0.0183544	0.791412
Dcaf7	4807.75	0.36817	0.155689	2.36477	0.0180413	0.791412
Ddx3x	6808.17	0.384585	0.16298	2.35971	0.018289	0.791412
Dusp18	15.6895	0.39333	0.166615	2.36071	0.0182402	0.791412
Fam204a	1202.2	-0.280478	0.118921	-2.35853	0.0183474	0.791412
Ist1	3900.5	0.205386	0.0870029	2.36068	0.0182417	0.791412
Klhl25	217.142	-0.455822	0.193001	-2.36176	0.0181886	0.791412
Nuak2	1517.39	0.310079	0.131051	2.36609	0.0179773	0.791412
Tmsb4x	94374.1	-0.340026	0.144051	-2.36047	0.018252	0.791412
Igkv6-13	529.037	-0.500605	0.212583	-2.35487	0.018529	0.796891
Bcap31	6025.63	-0.242277	0.103337	-2.34455	0.0190502	0.804861
H2-M3	3779.04	-0.224177	0.0955573	-2.346	0.0189761	0.804861
Mast2	804.727	0.458664	0.1954	2.34731	0.0189096	0.804861
Phrf1	3204.74	0.450038	0.191891	2.34528	0.0190129	0.804861
Rassf3	2869.74	0.367619	0.15662	2.3472	0.0189153	0.804861
Rundc1	1189.51	0.415535	0.176916	2.34877	0.0188354	0.804861
Xpc	742.909	0.392738	0.167317	2.34726	0.018912	0.804861
Arl8a	13.7406	0.264107	0.112901	2.33929	0.0193205	0.807744
Gimap7	1950.7	-0.362722	0.155049	-2.33941	0.0193143	0.807744
Olfr1170	28.2354	-0.483483	0.206478	-2.34157	0.0192028	0.807744
Slc35e1	4767.55	0.304533	0.130081	2.34111	0.0192264	0.807744
Zbtb32	766.131	-0.497547	0.21276	-2.33854	0.0193593	0.807744
Depdc5	1491.67	0.414662	0.177533	2.33568	0.0195079	0.809914
Fam20b	2975.06	0.32992	0.141251	2.3357	0.0195067	0.809914
Fosb	9.59536	0.339815	0.145687	2.33249	0.0196749	0.810828
Hba-a1	149.811	-0.454543	0.194857	-2.3327	0.0196637	0.810828
Tbc1d1	4042.6	0.395217	0.169313	2.33424	0.0195832	0.810828
Arid2	2618.18	0.393127	0.169151	2.32412	0.0201189	0.813143
Fbxo38	2036.98	0.436296	0.187352	2.32875	0.0198721	0.813143
Lcor	111.973	-0.421441	0.181303	-2.3245	0.0200985	0.813143
Map3k14	1217.48	0.33568	0.144167	2.3284	0.0198908	0.813143
Ndufb9	4428.68	-0.337653	0.145234	-2.32488	0.0200782	0.813143
Ssh2	792.787	0.477929	0.205532	2.32532	0.0200546	0.813143
Stxbp5	1071.41	0.437733	0.188172	2.32624	0.0200058	0.813143
Zfp932	798.697	-0.382784	0.164452	-2.32763	0.0199315	0.813143
Ap3m1	2576.58	0.26906	0.115898	2.32154	0.0202579	0.813703
Dynlt1f	3004.48	-0.330189	0.142197	-2.32205	0.02023	0.813703
Ighv7-4	67.2187	-0.392505	0.169099	-2.32116	0.0202783	0.813703
Abr	2150.39	0.406842	0.1754	2.3195	0.0203677	0.81534
Acsl4	1228.53	0.397807	0.172483	2.30635	0.021091	0.820288
Akip1	1503.02	-0.325283	0.140449	-2.31602	0.0205572	0.820288
Alkbh5	3651.43	0.336719	0.146121	2.30438	0.0212013	0.820288
Amdhd2	13.7226	-0.431528	0.186589	-2.31272	0.0207379	0.820288
Gp6	18.2747	-0.462251	0.199746	-2.3142	0.0206567	0.820288
Hnrnph3	1747.96	-0.291938	0.126838	-2.30165	0.021355	0.820288
Igkv5-43	1002.08	-0.470888	0.204046	-2.30775	0.021013	0.820288
Kat7	3552.39	0.306627	0.133054	2.30453	0.0211931	0.820288
Kctd3	1281.13	0.337487	0.146535	2.30312	0.021272	0.820288
Lamtor3	1669.59	-0.316751	0.137747	-2.29951	0.021476	0.820288
Mknk2	4082.19	0.305105	0.132015	2.31113	0.0208255	0.820288
Mtmr4	3381.06	0.457942	0.199069	2.30042	0.0214243	0.820288
Nacc1	1275.25	0.341812	0.148595	2.3003	0.0214314	0.820288
Nfatc3	5999.93	0.397198	0.171687	2.3135	0.0206953	0.820288
Pip4k2b	111.883	0.451961	0.19627	2.30275	0.021293	0.820288
Ptrh2	747.273	-0.378108	0.164165	-2.30322	0.0212666	0.820288
Spg11	827.272	0.49033	0.212241	2.31025	0.0208741	0.820288
St3gal6	961.712	-0.45074	0.196079	-2.29876	0.0215183	0.820288
Ube4b	1431.74	0.462155	0.200665	2.30312	0.0212721	0.820288
Zfp597	510.077	0.283957	0.123328	2.30246	0.0213093	0.820288
Zfp74	360.482	0.432376	0.187711	2.30341	0.0212557	0.820288
Dnm2	3997.13	0.334164	0.145745	2.29279	0.02186	0.822919
Eps15	4963.59	0.295341	0.128665	2.29542	0.0217091	0.822919
Gpr19	95.3629	-0.488261	0.212772	-2.29476	0.0217469	0.822919
Ighv1-64	1804.39	-0.465212	0.202851	-2.29337	0.0218269	0.822919
Rrp8	444.608	0.447887	0.195044	2.29633	0.021657	0.822919
Zfp931	90.3651	-0.486572	0.212253	-2.29242	0.0218817	0.822919
Ddb1	10626.2	0.325892	0.142231	2.29129	0.0219464	0.823505
Selenof	8225.4	-0.301304	0.13165	-2.28868	0.022098	0.827345
Brd3	1581.08	0.295478	0.129505	2.28159	0.0225137	0.831572
Camta1	485.063	-0.399262	0.175112	-2.28004	0.0226052	0.831572
Cobl	207.395	0.458084	0.200919	2.27994	0.0226111	0.831572
D130040H23Rik	591.88	-0.459344	0.201058	-2.28464	0.0223341	0.831572
Ehmt1	2683.76	0.356527	0.156435	2.27907	0.0226629	0.831572
Eps15l1	1334.6	0.297907	0.130756	2.27833	0.0227067	0.831572
Hacl1	199.809	0.426114	0.186781	2.28136	0.022527	0.831572
Ighv1-19	652.074	-0.479822	0.210507	-2.27936	0.0226457	0.831572
Noct	5401.47	0.364347	0.159662	2.282	0.0224896	0.831572
Sbsn	25.1251	-0.471465	0.206811	-2.27969	0.0226261	0.831572
Cdan1	1686.65	0.387943	0.170376	2.27698	0.0227872	0.832701
Gm29666	481.533	-0.455466	0.200258	-2.2744	0.0229418	0.836527
Mtmr1	2069.19	0.29546	0.129979	2.27314	0.0230175	0.837468
Bub1b	9756.67	0.328494	0.144595	2.27183	0.023097	0.83854
Rhd	6.71509	0.354795	0.156229	2.27099	0.0231473	0.838554
Sin3a	2359.3	0.384617	0.169516	2.26892	0.0232733	0.841301
Abt1	1127.74	-0.381432	0.169394	-2.25175	0.0243381	0.843386
Ap3d1	3806.35	0.317565	0.140596	2.25871	0.0239013	0.843386
Atp5l	3604.42	-0.309586	0.136581	-2.26668	0.0234097	0.843386
Cc2d1a	1349.04	0.325683	0.144132	2.25962	0.0238447	0.843386
Cdon	120.653	0.479096	0.21246	2.255	0.0241334	0.843386
Chac2	123.799	-0.443581	0.196414	-2.2584	0.0239205	0.843386
Coprs	314.994	-0.445985	0.198076	-2.25159	0.0243484	0.843386
Ero1l	992.632	0.332532	0.147274	2.25791	0.0239515	0.843386
Gtf2ird2	403.459	0.418299	0.185823	2.25106	0.0243818	0.843386
Ighv1-20	70.1223	0.407221	0.180527	2.25573	0.0240875	0.843386
Mapk14	2328.98	0.368346	0.163251	2.25631	0.0240513	0.843386
Mcm9	893.03	0.426212	0.18875	2.25808	0.0239409	0.843386
Olfr1419	69.9107	-0.477725	0.21214	-2.25193	0.0243265	0.843386
Olfr536	21.9728	-0.434828	0.192087	-2.2637	0.0235923	0.843386
Rassf2	3460.27	0.325203	0.144443	2.25142	0.0243586	0.843386
Rtl6	1415.65	0.428332	0.189273	2.26304	0.0236335	0.843386
Skiv2l2	4961.73	0.265173	0.117252	2.26156	0.0237244	0.843386
Snrpg	4882.16	-0.380592	0.168255	-2.262	0.0236974	0.843386
Tmem147	1681.18	-0.298653	0.132677	-2.25098	0.0243869	0.843386
Zfp59	405.32	0.416256	0.184684	2.25388	0.0242035	0.843386
Zfp868	1044.1	-0.342779	0.152062	-2.25421	0.0241827	0.843386
Nme2	807.465	-0.438615	0.195072	-2.24848	0.0245459	0.843664
Ptpn11	1393.23	0.288544	0.128299	2.24899	0.0245134	0.843664
Snrnp48	79.5979	-0.452263	0.201139	-2.24851	0.0245435	0.843664
Tm2d1	138.266	-0.464991	0.207035	-2.24595	0.0247073	0.847474
Map3k11	2341.85	0.293499	0.130749	2.24474	0.0247845	0.848389
Akap12	1262.96	0.373896	0.167476	2.23253	0.0255801	0.850196
Amd1	1538.76	0.365383	0.162918	2.24274	0.0249133	0.850196
Arhgap11a	5126.28	0.342133	0.152989	2.23632	0.0253311	0.850196
Caprin1	17075.1	0.318374	0.142781	2.22981	0.02576	0.850196
Cecr2	3737.65	0.475716	0.21277	2.23582	0.0253638	0.850196
Cmtm6	4127.86	0.284332	0.127592	2.22844	0.0258511	0.850196
Dgkz	5759.84	0.251323	0.112722	2.22958	0.025775	0.850196
F8	93.6058	-0.437791	0.195987	-2.23377	0.0254979	0.850196
Fam102a	1857.83	0.415607	0.186271	2.2312	0.0256679	0.850196
Ndufb2	1838.27	-0.379715	0.170094	-2.23239	0.0255894	0.850196
Noc4l	2665.99	-0.208155	0.0932845	-2.2314	0.0256545	0.850196
Olfr167	28.2481	-0.407576	0.182894	-2.22848	0.0258486	0.850196
Pde3b	1784.49	0.381832	0.170411	2.24066	0.0250483	0.850196
Pds5a	4722.59	0.282953	0.126947	2.2289	0.0258205	0.850196
Sirt5	1538.72	-0.300207	0.134124	-2.23828	0.0252029	0.850196
Sowahc	210.751	0.448616	0.201083	2.231	0.0256814	0.850196
Tnrc6a	1295.17	-0.437391	0.195341	-2.23911	0.0251486	0.850196
Treml4	14.4908	-0.463928	0.207589	-2.23484	0.025428	0.850196
Usp11	2434.98	0.248874	0.111206	2.23796	0.0252237	0.850196
Zcrb1	1812.48	-0.34249	0.153044	-2.23785	0.0252308	0.850196
Abca1	448.788	0.43172	0.194006	2.2253	0.0260613	0.850289
Gm6377	622.403	-0.469204	0.210767	-2.22617	0.0260027	0.850289
Ppm1k	692.868	0.354438	0.159326	2.22461	0.0261074	0.850289
Sox8	6.96437	0.295116	0.132643	2.2249	0.026088	0.850289
Tacc1	1802.45	0.250756	0.112682	2.22533	0.0260589	0.850289
Keap1	3139.91	0.210465	0.0946492	2.22363	0.0261732	0.850782
Ppp4r3a	6014.46	0.301739	0.135751	2.22274	0.0262332	0.851081
Pom121	2227	0.352965	0.158911	2.22115	0.0263409	0.852926
Jade1	1159.11	0.383466	0.172861	2.21835	0.0265308	0.85742
Ugcg	2699.86	0.364424	0.164411	2.21655	0.0266542	0.859751
Eapp	2181.29	-0.280142	0.126831	-2.20878	0.0271897	0.860047
Gm15446	845.541	-0.363754	0.164787	-2.20742	0.027285	0.860047
Igha	3103.24	-0.456235	0.206574	-2.20858	0.0272037	0.860047
Igkv8-30	2021.36	-0.470365	0.212687	-2.21153	0.026999	0.860047
Impg2	12.099	0.313722	0.142123	2.2074	0.0272859	0.860047
Leng9	284.926	-0.350935	0.158897	-2.20857	0.0272044	0.860047
Nagpa	121.459	-0.463158	0.209123	-2.21477	0.0267759	0.860047
Ncoa3	4622.6	0.40518	0.18351	2.20795	0.0272478	0.860047
Nradd	5.07181	0.275948	0.124669	2.21345	0.0268664	0.860047
Nup160	2649.44	0.328238	0.148738	2.20683	0.027326	0.860047
Plekha2	17785.8	0.25317	0.114724	2.20677	0.0273299	0.860047
Vill	256.121	0.456391	0.206245	2.21286	0.0269072	0.860047
Zfp180	1392.19	0.363953	0.164272	2.21555	0.0267225	0.860047
Atp6v1b2	3446.99	0.282486	0.128311	2.20157	0.0276958	0.868303
Med21	1787.3	-0.360179	0.163554	-2.2022	0.0276513	0.868303
Ap3s1	1304.2	-0.271849	0.123537	-2.20055	0.027768	0.868943
Cetn2	1246.18	-0.33121	0.15059	-2.19942	0.0278481	0.869046
Stard7	7251.41	0.223876	0.101806	2.19904	0.027875	0.869046
Osbpl8	2285.36	0.285472	0.129869	2.19816	0.0279377	0.869386
Trip13	779.207	-0.311685	0.14205	-2.19418	0.0282222	0.876611
Kdelc1	135.659	0.466295	0.212603	2.19326	0.0282883	0.877043
Hivep1	636.186	-0.424435	0.193621	-2.19209	0.0283729	0.878041
2010111I01Rik	984.101	-0.306687	0.140059	-2.1897	0.0285463	0.878552
Cacfd1	868.386	0.405621	0.185275	2.18929	0.0285759	0.878552
Eef1akmt4	397.293	-0.430727	0.196835	-2.18827	0.0286501	0.878552
Mus81	1775.7	-0.210217	0.0960663	-2.18825	0.0286513	0.878552
Upf3a	1112.23	-0.223657	0.102101	-2.19055	0.0284845	0.878552
Lman2l	414.692	0.31251	0.143161	2.18292	0.0290418	0.888901
Acly	11202.8	0.335573	0.154416	2.17317	0.0297672	0.890375
Atg7	566.092	0.381156	0.175909	2.16678	0.0302515	0.890375
Camsap2	330.873	0.446193	0.204797	2.17871	0.0293535	0.890375
Cdv3	2121.08	0.429354	0.197177	2.1775	0.0294432	0.890375
Chst3	4519.81	0.400359	0.183724	2.17914	0.0293216	0.890375
Ddx42	3600.83	0.332021	0.153425	2.16406	0.0304601	0.890375
Dxo	860.613	-0.341252	0.157109	-2.17208	0.0298498	0.890375
Eif4g2	47143.9	0.27075	0.125039	2.16533	0.0303624	0.890375
Hira	521.533	0.349017	0.160352	2.17657	0.0295128	0.890375
Igkv4-71	16.0124	-0.38475	0.177345	-2.1695	0.0300449	0.890375
Itgal	5387.78	0.354903	0.163111	2.17584	0.0295675	0.890375
Matr3	10771.6	0.185483	0.0856685	2.16513	0.0303778	0.890375
Myo10	57.5826	-0.396659	0.182728	-2.17077	0.0299488	0.890375
Naga	547.679	-0.313365	0.144782	-2.1644	0.0304338	0.890375
Ppp6r1	14858	0.293289	0.135567	2.16343	0.0305081	0.890375
Prkcsh	2184.48	0.240874	0.110895	2.17208	0.0298498	0.890375
Rhobtb1	42.9206	-0.409869	0.189478	-2.16315	0.0305299	0.890375
Sgpp2	118.797	-0.43709	0.201435	-2.16988	0.0300161	0.890375
Slc11a2	145.353	0.459317	0.211895	2.16766	0.0301848	0.890375
Slc25a32	886.613	0.426405	0.197077	2.16365	0.0304914	0.890375
Srsf7	15032.7	-0.155564	0.0718255	-2.16586	0.0303222	0.890375
Syngr4	15.3233	-0.379655	0.175288	-2.16589	0.0303194	0.890375
Trpm1	9.17392	0.236165	0.109074	2.16518	0.0303742	0.890375
Ttpal	8433.65	0.300666	0.138823	2.16582	0.0303251	0.890375
Tubb2a	271.884	-0.44357	0.204087	-2.17343	0.0297477	0.890375
Usp6nl	2734.25	0.331924	0.152999	2.16945	0.0300486	0.890375
Vcam1	68.3992	-0.449602	0.207904	-2.16254	0.0305763	0.890375
Zfp608	970.789	0.219821	0.101315	2.16969	0.0300304	0.890375
Wdr54	30.4029	0.326543	0.151252	2.15894	0.030855	0.896934
Arcn1	10123.4	0.304162	0.141044	2.1565	0.0310444	0.899323
Gabpb2	1695	0.321744	0.149176	2.15681	0.0310207	0.899323
Pgrmc2	676.752	0.27002	0.125336	2.15436	0.0312116	0.901053
Spib	20794	0.254967	0.118343	2.15448	0.0312023	0.901053
Actr3b	273.703	0.422205	0.19619	2.15202	0.0313955	0.902539
Bcl2l13	2153.2	0.33015	0.153537	2.15029	0.0315321	0.902539
Gopc	3682.2	0.331827	0.154248	2.15126	0.0314558	0.902539
Ruvbl2	159.681	-0.437701	0.203541	-2.15043	0.0315211	0.902539
Swap70	28498	0.259925	0.120743	2.15271	0.0313413	0.902539
2310011J03Rik	2064.86	-0.245406	0.11613	-2.1132	0.0345834	0.905017
2310035C23Rik	920.36	0.376292	0.178758	2.10504	0.0352877	0.905017
2700062C07Rik	557.627	-0.367538	0.172477	-2.13095	0.0330935	0.905017
4930512M02Rik	63.9262	-0.449437	0.209755	-2.14268	0.0321387	0.905017
9030624J02Rik	1712.38	0.274094	0.127994	2.14145	0.0322375	0.905017
A730061H03Rik	18.1471	-0.41183	0.195327	-2.10842	0.0349951	0.905017
Abcb8	104.332	-0.425236	0.200833	-2.11736	0.0342296	0.905017
AI314180	3522.26	0.34902	0.165368	2.11057	0.0348095	0.905017
AI597479	732.262	0.373614	0.174393	2.14237	0.0321635	0.905017
Anapc13	717.205	-0.367065	0.171352	-2.14217	0.03218	0.905017
Aurkaip1	1347.76	-0.238552	0.112398	-2.12238	0.0338061	0.905017
Axin1	4026.55	0.290434	0.136762	2.12365	0.0336994	0.905017
Bmp8a	179.537	-0.429484	0.202571	-2.12016	0.0339922	0.905017
Ccdc82	1213.38	0.238961	0.11269	2.12052	0.0339621	0.905017
Cd44	3376.23	0.16908	0.0799391	2.11511	0.0344206	0.905017
Cggbp1	4139.76	0.259844	0.122053	2.12894	0.0332593	0.905017
Cyfip2	1013.53	0.44209	0.208804	2.11725	0.0342387	0.905017
Cyld	4575.98	0.295346	0.140168	2.10708	0.0351106	0.905017
D2hgdh	860.889	0.351377	0.166203	2.11414	0.0345033	0.905017
Dcaf5	1732.81	0.415899	0.195097	2.13175	0.0330276	0.905017
E130116L18Rik	49.1783	-0.452229	0.21236	-2.12953	0.0332101	0.905017
Epb41l2	5843.09	0.407811	0.193526	2.10727	0.0350944	0.905017
Fam111a	6963.71	0.221045	0.103248	2.14091	0.0322811	0.905017
Fam160a1	60.7429	-0.437173	0.204868	-2.13392	0.0328492	0.905017
Fam53b	1380.48	-0.430127	0.202554	-2.12351	0.0337109	0.905017
Flywch1	1095.51	0.366415	0.170596	2.14786	0.031725	0.905017
Galk1	3179.74	-0.280538	0.131762	-2.12914	0.0332431	0.905017
Gm38394	176.68	0.452579	0.211699	2.13784	0.03253	0.905017
Gna15	273.534	0.368991	0.174083	2.11963	0.0340373	0.905017
Gpatch2l	1741.59	0.327559	0.155578	2.10543	0.0352538	0.905017
Gtpbp8	521.573	-0.4251	0.199591	-2.12985	0.033184	0.905017
Hbb-bt	1349.57	-0.391272	0.18466	-2.11887	0.0341012	0.905017
Heg1	1708.82	0.310605	0.145596	2.13333	0.0328975	0.905017
Ifit1bl1	473.744	0.370325	0.173116	2.13917	0.0324218	0.905017
Ighmbp2	662.643	0.395713	0.186466	2.12217	0.0338238	0.905017
Igkv1-117	2487.53	-0.440559	0.208603	-2.11195	0.0346911	0.905017
Igkv1-135	2523.09	-0.445693	0.209239	-2.13006	0.0331666	0.905017
Igkv14-130	132.387	-0.386595	0.182471	-2.11867	0.0341186	0.905017
Igkv3-1	310.076	-0.396194	0.185495	-2.13587	0.0326897	0.905017
Iqgap1	17410.2	0.30425	0.142309	2.13796	0.0325197	0.905017
Mcc	56.3522	-0.346013	0.163829	-2.11204	0.0346831	0.905017
Mpc1	2590.27	-0.358322	0.170055	-2.10709	0.0351095	0.905017
Mrpl41	1273.59	-0.311438	0.14727	-2.11475	0.0344515	0.905017
Ndrg2	6.12255	-0.275808	0.130999	-2.10542	0.0352544	0.905017
Nup153	3414.46	0.335094	0.157954	2.12146	0.0338829	0.905017
Pik3ca	2229.82	0.27741	0.130034	2.13336	0.0328952	0.905017
Qtrt1	591.233	-0.316652	0.15034	-2.10625	0.0351829	0.905017
Rabl3	55.7579	0.393237	0.183119	2.14744	0.0317583	0.905017
Rbm44	391.078	0.449942	0.21277	2.11469	0.0344563	0.905017
Rida	550.427	-0.430994	0.201924	-2.13444	0.0328072	0.905017
Rpgr	191.714	0.44925	0.211546	2.12365	0.0336996	0.905017
Rufy1	1934.53	0.23134	0.10813	2.13946	0.0323987	0.905017
Sec22b	3358.35	-0.265916	0.125067	-2.12619	0.0334876	0.905017
Sf3a1	5196.78	0.234965	0.110541	2.12558	0.0335382	0.905017
Sik3	1486.91	0.234853	0.110341	2.12842	0.033302	0.905017
Slain2	2440.59	0.410437	0.191743	2.14056	0.0323096	0.905017
Slc25a37	590.463	0.354351	0.166752	2.12502	0.0335851	0.905017
Slc39a6	1739.18	0.319711	0.151082	2.11614	0.0343332	0.905017
Srp19	3176.49	-0.281023	0.132122	-2.127	0.0334202	0.905017
Ss18	5043.89	0.196159	0.0917092	2.13893	0.0324413	0.905017
Ssr2	3747.27	-0.330518	0.156273	-2.11501	0.0344294	0.905017
Ssrp1	3749.83	0.280962	0.133052	2.11168	0.0347143	0.905017
Syna	4.50763	0.209576	0.099365	2.10916	0.0349312	0.905017
Tma7	6813.95	-0.348145	0.163949	-2.12349	0.0337125	0.905017
Tmed5	649.119	-0.396213	0.186922	-2.11967	0.0340342	0.905017
Tyms	1379.83	-0.307358	0.145691	-2.10965	0.0348882	0.905017
Ube3a	3991.03	0.261585	0.124069	2.10838	0.034998	0.905017
Zbtb5	1202.95	0.368038	0.173945	2.11583	0.0343596	0.905017
Trmt6	1569.23	-0.300464	0.142843	-2.10346	0.0354256	0.906021
Wdr6	5238.08	0.296903	0.141157	2.10335	0.0354349	0.906021
Arhgap25	6672.25	0.18347	0.0879726	2.08553	0.037021	0.906771
Brox	1112.81	0.390689	0.187213	2.08687	0.0369	0.906771
Ccdc157	11.2276	0.198941	0.0948341	2.09778	0.035925	0.906771
Cchcr1	424.982	0.414566	0.197483	2.09925	0.0357951	0.906771
Cherp	3916.19	0.301852	0.14424	2.09271	0.0363754	0.906771
Cnpy2	1268.37	-0.359447	0.172102	-2.08857	0.0367469	0.906771
Ehbp1l1	2070.72	0.360865	0.172116	2.09664	0.036025	0.906771
Elmod3	781.105	0.29663	0.141252	2.10001	0.0357279	0.906771
Eml4	741.534	0.446469	0.212665	2.09941	0.0357811	0.906771
Fam26f	85.0788	-0.444474	0.212754	-2.08914	0.0366951	0.906771
Gtf3c3	1173.27	0.324725	0.155536	2.08778	0.0368178	0.906771
H2afj	1777.22	-0.333303	0.159729	-2.08668	0.0369175	0.906771
Homez	377.154	0.442836	0.212062	2.08824	0.0367766	0.906771
Igkv2-137	1014.44	-0.443961	0.212547	-2.08877	0.0367283	0.906771
Il17ra	9304.06	0.326097	0.155733	2.09395	0.0362643	0.906771
Lsm7	2076.24	-0.309681	0.147763	-2.0958	0.0361003	0.906771
Map3k4	1237.55	0.312219	0.14963	2.08661	0.0369237	0.906771
Olfr816	13.8694	-0.410377	0.195261	-2.10168	0.0355812	0.906771
R3hcc1l	1528.84	0.2255	0.107469	2.09828	0.0358801	0.906771
Rc3h1	817.088	0.396976	0.190276	2.08631	0.0369501	0.906771
Rel	2218.11	0.281244	0.134238	2.09512	0.0361604	0.906771
Scaf8	2004.46	0.389032	0.185372	2.09866	0.0358467	0.906771
Sell	748.3	-0.437886	0.209976	-2.08541	0.037032	0.906771
Slbp	2217.55	-0.367292	0.175718	-2.09023	0.0365969	0.906771
Spice1	421.037	0.397409	0.189782	2.09403	0.0362573	0.906771
Timm10	755.458	-0.353791	0.169279	-2.08999	0.0366187	0.906771
Tlr3	82.7203	0.406583	0.193938	2.09646	0.0360413	0.906771
Wdfy4	5579.57	0.411482	0.195733	2.10226	0.0355307	0.906771
Wdr81	1115.53	0.422724	0.202552	2.08699	0.036889	0.906771
Dtx1	4730.8	0.268334	0.128766	2.08388	0.0371707	0.907517
Pex26	143.807	0.442821	0.21245	2.08435	0.0371279	0.907517
Snrnp200	6695.56	0.426753	0.204856	2.08319	0.0372341	0.907743
Crkl	2173.01	0.318999	0.15334	2.08033	0.037495	0.911484
Rasal3	3797.22	0.292182	0.140451	2.08032	0.0374962	0.911484
A430005L14Rik	804.343	-0.254321	0.122324	-2.07908	0.0376099	0.912924
2700097O09Rik	343.571	-0.358894	0.172792	-2.07702	0.0377993	0.913294
Aasdhppt	942.225	-0.205867	0.0991337	-2.07666	0.0378326	0.913294
Igkv14-100	394.849	-0.435465	0.209757	-2.07604	0.03789	0.913294
Psmc4	8193.88	-0.223568	0.107669	-2.07643	0.0378539	0.913294
Togaram1	1572.27	0.236839	0.114086	2.07596	0.0378974	0.913294
B4galt2	8.14303	0.275362	0.132719	2.07477	0.0380081	0.914478
Sugp1	1874.14	0.252774	0.121862	2.07426	0.0380555	0.914478
Zfp746	2190.48	0.321848	0.155237	2.07328	0.0381467	0.915357
Cd36	3688	-0.440774	0.212741	-2.07188	0.0382765	0.915401
Sash3	14898.3	0.136842	0.0660565	2.07159	0.0383034	0.915401
Senp6	1478.54	0.273027	0.131819	2.07123	0.0383376	0.915401
Tmem168	2781.8	0.30293	0.146278	2.07091	0.0383668	0.915401
Gin1	578.242	-0.338371	0.163468	-2.06996	0.0384563	0.916231
Arhgap30	9783.71	0.281435	0.136208	2.06621	0.0388088	0.919554
Naa60	1317.32	0.376334	0.181997	2.0678	0.0386586	0.919554
Rras	378.389	-0.378426	0.183156	-2.06614	0.038815	0.919554
Vkorc1	175.637	-0.439806	0.212773	-2.06702	0.038732	0.919554
Creb3l4	15.0779	-0.277839	0.134766	-2.06164	0.0392424	0.921867
Kif4	3753.43	0.309833	0.150275	2.06178	0.0392287	0.921867
Neurl3	3268.45	0.279616	0.135558	2.06271	0.0391404	0.921867
Pja1	2426.11	0.319327	0.154852	2.06214	0.0391939	0.921867
Tbc1d20	7.44224	0.320831	0.155555	2.0625	0.0391603	0.921867
Zfp606	758.986	0.356297	0.172709	2.06299	0.0391134	0.921867
Sel1l	1234.67	0.438292	0.212685	2.06076	0.0393261	0.922068
Trafd1	1244.49	0.323813	0.157161	2.06039	0.0393609	0.922068
Faap100	597.592	0.391274	0.190295	2.05614	0.0397689	0.927828
Gde1	34.2848	0.408248	0.198555	2.0561	0.0397727	0.927828
Rpl38	3664.46	-0.35456	0.172441	-2.05612	0.0397705	0.927828
Cpne1	3869.03	0.25848	0.125769	2.0552	0.0398596	0.927875
Dgcr2	1095.44	0.304875	0.148404	2.05436	0.0399407	0.927875
Nf2	1639.98	0.299164	0.145618	2.05444	0.0399334	0.927875
Zwilch	917.895	-0.407703	0.19856	-2.0533	0.0400433	0.928972
Actr6	746.822	-0.280334	0.136759	-2.04984	0.0403802	0.933578
Ccp110	1051.04	0.420802	0.205214	2.05055	0.0403103	0.933578
Smarcc1	3096.13	0.288606	0.140814	2.04955	0.0404088	0.933578
Coq5	39.8172	-0.375034	0.18304	-2.04892	0.0404702	0.933708
Gss	179.465	-0.435568	0.212681	-2.04799	0.0405613	0.934527
Slirp	1470.2	-0.37944	0.185471	-2.04581	0.0407746	0.936244
Trim45	50.1482	-0.409975	0.200425	-2.04552	0.0408033	0.936244
Ubfd1	3624.02	0.305172	0.149117	2.04653	0.0407046	0.936244
Acd	3138.32	-0.220214	0.107729	-2.04415	0.0409388	0.936789
Slc27a1	320.663	-0.379669	0.185692	-2.04462	0.0408924	0.936789
Cyba	9310.5	-0.272917	0.133603	-2.04275	0.0410767	0.938665
BC028528	547.155	-0.310759	0.152287	-2.04062	0.041289	0.939454
Cep131	341.77	0.423688	0.2078	2.03892	0.0414577	0.939454
Dnhd1	58.7615	-0.332918	0.16323	-2.03956	0.0413937	0.939454
Exoc2	3112.96	0.372011	0.182495	2.03847	0.0415033	0.939454
Mrpl27	2101.7	-0.271079	0.132848	-2.04052	0.0412987	0.939454
Olfr1033	1919.69	0.338156	0.16587	2.03868	0.0414819	0.939454
Sipa1l2	468.642	0.434076	0.212712	2.04067	0.0412837	0.939454
Clec18a	3.71635	-0.284271	0.139625	-2.03596	0.041754	0.942585
Gxylt1	168.458	0.391389	0.192189	2.03648	0.0417027	0.942585
M1ap	300.452	-0.412343	0.202594	-2.03531	0.0418193	0.942789
Atp7a	368.665	0.411602	0.2036	2.02162	0.0432155	0.943697
B4gat1	271.412	-0.418214	0.206964	-2.02071	0.0433096	0.943697
Bbs7	130.068	-0.412985	0.203997	-2.02447	0.042922	0.943697
Bcat2	104.124	0.410883	0.203182	2.02225	0.043151	0.943697
Cenpa	5344.66	-0.226904	0.112265	-2.02113	0.0432659	0.943697
Cep72	819.965	-0.306707	0.151404	-2.02576	0.0427897	0.943697
Daxx	1239.47	0.278388	0.137665	2.02222	0.0431536	0.943697
Fam198b	48.4929	-0.425003	0.210203	-2.02187	0.04319	0.943697
Fkbp3	4076.58	-0.213741	0.105782	-2.02059	0.0433224	0.943697
Hint1	3920.5	-0.318151	0.156662	-2.03082	0.0422736	0.943697
Hnrnpu	40995.1	0.276049	0.136166	2.0273	0.0426313	0.943697
Hsbp1	3929.12	-0.278145	0.136989	-2.03041	0.0423148	0.943697
Hsph1	2543.62	0.301789	0.148795	2.02822	0.0425381	0.943697
Igkv1-132	103.85	-0.29548	0.146079	-2.02274	0.0431001	0.943697
Igkv4-51	70.0476	-0.363686	0.179632	-2.02461	0.042907	0.943697
Igkv4-79	173.437	-0.40472	0.199688	-2.02677	0.0426864	0.943697
Mrpl46	1736.52	-0.241948	0.119105	-2.03139	0.0422159	0.943697
Mrpl52	67.7593	-0.428719	0.211617	-2.02592	0.042773	0.943697
Nt5dc3	53.2396	0.431302	0.212291	2.03166	0.0421886	0.943697
Sft2d2	3616.43	0.370166	0.182024	2.03361	0.0419906	0.943697
Sgpl1	2544.89	0.327053	0.161276	2.02791	0.0425694	0.943697
Sri	5907.21	-0.26742	0.131895	-2.02752	0.0426094	0.943697
St6galnac3	92.8696	-0.300939	0.148395	-2.02796	0.0425646	0.943697
Sub1	2424.77	-0.430205	0.212336	-2.02606	0.0427587	0.943697
Ube2w	1249.33	-0.247964	0.122436	-2.02526	0.0428406	0.943697
Uqcr10	4313.07	-0.318425	0.156823	-2.03047	0.0423088	0.943697
Ighv5-16	589.934	-0.402485	0.19953	-2.01716	0.0436784	0.946536
Prkd2	5081.49	0.240487	0.119199	2.01753	0.0436404	0.946536
Retreg3	1704.55	0.294267	0.145765	2.01878	0.0435099	0.946536
Ubr5	2248.04	0.335785	0.166421	2.01769	0.0436241	0.946536
Arf2	891.196	0.378195	0.188022	2.01144	0.0442793	0.948526
Baz1b	4081.67	0.30223	0.150058	2.01409	0.0440003	0.948526
Cwc25	1043.13	0.278101	0.138163	2.01285	0.0441305	0.948526
Dnase1l1	204.737	-0.395777	0.196684	-2.01225	0.0441936	0.948526
Gm5617	142.159	-0.420447	0.208824	-2.01341	0.0440717	0.948526
Npat	2032.85	0.266856	0.132495	2.01407	0.0440019	0.948526
Rab39	101.61	0.410825	0.204168	2.0122	0.0441993	0.948526
Vmn1r13	131.021	-0.375336	0.18656	-2.01188	0.0442326	0.948526
Zfp825	945.156	-0.326898	0.16229	-2.01428	0.0439798	0.948526
Coa5	3392.02	0.240317	0.119546	2.01025	0.0444046	0.949997
Azin1	9409.24	0.272107	0.135516	2.00793	0.0446509	0.952837
Phex	9.81365	0.328487	0.16359	2.00798	0.0446451	0.952837
Qpctl	473.697	-0.3728	0.185716	-2.00737	0.0447105	0.952895
Dusp4	171.516	0.426441	0.212555	2.00626	0.0448283	0.953914
Eif3m	25.9201	0.417276	0.208029	2.00585	0.044872	0.953914
Ei24	144.884	0.410777	0.204966	2.00412	0.0450569	0.955423
Zfp451	571.576	0.398754	0.198933	2.00446	0.0450208	0.955423
Dnmt1	5646.95	0.354188	0.176825	2.00304	0.0451734	0.955477
Ezh2	723.54	-0.305972	0.152745	-2.00315	0.0451609	0.955477
Asxl1	3091.2	0.309388	0.154667	2.00034	0.0454632	0.958304
Fam84a	9.93472	0.32933	0.164735	1.99914	0.0455927	0.958304
Igkv6-20	854.247	-0.399552	0.199773	-2.00003	0.0454968	0.958304
Kdm5a	3997.64	0.292247	0.146165	1.99943	0.0455619	0.958304
Smim27	321.2	-0.372181	0.186097	-1.99993	0.0455074	0.958304
Ttc39a	12.8453	-0.292621	0.146472	-1.99779	0.0457394	0.960183
Nhp2	3613.79	-0.294753	0.147668	-1.99606	0.0459278	0.961731
Srgap2	1123.7	0.358102	0.179385	1.99628	0.0459033	0.961731
Gramd4	4224.46	0.342594	0.171805	1.99408	0.0461431	0.965036
Calhm2	614.782	-0.367685	0.184463	-1.99327	0.0462317	0.965684
Rnft1	1408.49	-0.314812	0.158024	-1.99217	0.0463524	0.965799
Smarca5	11393.3	0.212835	0.106819	1.99248	0.046319	0.965799
Gpr137c	230.866	-0.415077	0.208521	-1.99058	0.0465276	0.968247
Dnajc10	5851.52	0.273996	0.137816	1.98812	0.0467979	0.970032
Ftsj3	2459.15	0.243825	0.122699	1.98718	0.0469025	0.970032
Scn4a	316.364	0.413016	0.207722	1.98831	0.046777	0.970032
Uqcrq	3424.57	-0.311436	0.156716	-1.98726	0.0468938	0.970032
Wdr12	1638.45	-0.273241	0.137452	-1.98791	0.0468217	0.970032
Acyp1	53.89	-0.422127	0.212768	-1.98397	0.0472589	0.970697
Ccdc107	143.154	-0.398164	0.200481	-1.98605	0.0470283	0.970697
D830044I16Rik	7.43011	0.315452	0.159109	1.98261	0.0474108	0.970697
Gm35315	91.0168	-0.421154	0.212467	-1.98221	0.0474555	0.970697
Hbb-bs	266.783	-0.395688	0.199352	-1.98487	0.0471584	0.970697
Mier3	1032.81	0.343757	0.173411	1.98233	0.0474423	0.970697
Psmb3	8786.86	-0.30066	0.151496	-1.98461	0.0471882	0.970697
Slc37a2	498.154	0.388185	0.195601	1.98457	0.0471925	0.970697
Yipf5	1709.37	-0.216254	0.109055	-1.98299	0.0473686	0.970697
Ski	39.5516	0.386341	0.194964	1.9816	0.0475236	0.970904
Cmc2	1021.7	-0.318185	0.160638	-1.98076	0.0476187	0.971664
Hif1a	6060.5	0.279514	0.141335	1.97768	0.0479652	0.973334
Icmt	372.745	0.417542	0.211119	1.97776	0.0479563	0.973334
Ptger1	65.6468	0.410612	0.207647	1.97745	0.0479907	0.973334
Smc6	4274.69	-0.213043	0.107633	-1.97935	0.0477771	0.973334
Socs7	168.688	0.391538	0.197873	1.97873	0.0478465	0.973334
Ppa2	46.9148	-0.389457	0.197001	-1.97693	0.0480498	0.973358
Xpo6	5034.95	0.309468	0.156596	1.97622	0.0481301	0.97373
Zfp949	363.884	0.334519	0.169314	1.97574	0.0481843	0.97373
B3galt2	15.9656	0.232225	0.117629	1.97421	0.0483574	0.975572
Pde4d	131.599	-0.41923	0.212386	-1.97391	0.0483918	0.975572
Abhd18	335.577	-0.375239	0.190884	-1.96579	0.0493224	0.977573
Ap3b1	3932.78	0.287603	0.147404	1.95112	0.0510424	0.977573
Arhgap31	263.557	0.412638	0.211313	1.95273	0.0508515	0.977573
Atp5j2	4352.17	-0.30468	0.155529	-1.95899	0.0501139	0.977573
Bub1	4339.9	0.28502	0.145894	1.95362	0.0507467	0.977573
Capg	1568.78	-0.399253	0.204339	-1.95388	0.0507157	0.977573
Casp1	2331.96	-0.215344	0.109765	-1.96187	0.0497776	0.977573
Ccdc25	1784.54	-0.233237	0.118637	-1.96598	0.0493014	0.977573
Ccs	729.349	-0.24692	0.126548	-1.95119	0.0510346	0.977573
Cipc	1640.25	0.24319	0.124709	1.95007	0.0511682	0.977573
Cklf	616.111	-0.395848	0.202161	-1.95809	0.0502198	0.977573
Csde1	11846.9	0.25672	0.131674	1.94967	0.0512152	0.977573
Dmpk	42.4768	-0.398893	0.203008	-1.96492	0.0494238	0.977573
Dolpp1	266.569	-0.380168	0.193075	-1.96902	0.0489508	0.977573
Elovl1	1996.18	-0.162135	0.0823737	-1.96828	0.0490354	0.977573
Esf1	808.667	-0.270069	0.137992	-1.95713	0.0503317	0.977573
Fam162a	1374.13	-0.274454	0.140333	-1.95574	0.0504958	0.977573
Fam227a	25.2336	-0.41444	0.211807	-1.95669	0.0503844	0.977573
Fam91a1	3311.69	0.301913	0.154033	1.96005	0.04999	0.977573
Fcrl5	528.601	-0.415148	0.212661	-1.95216	0.0509195	0.977573
Fhad1	14.8298	0.259854	0.133108	1.9522	0.0509143	0.977573
Fkbp2	1197.91	-0.281162	0.144184	-1.95002	0.0511735	0.977573
Gabbr1	146.84	0.393849	0.200437	1.96495	0.0494195	0.977573
Gdpd3	14.658	0.316511	0.162006	1.9537	0.0507365	0.977573
H3f3b	48557.2	-0.229432	0.1174	-1.95427	0.0506694	0.977573
Igkj1	229.767	-0.414077	0.210179	-1.97012	0.048825	0.977573
Igtp	50.4987	-0.380346	0.193887	-1.96169	0.0497992	0.977573
Mt1	101.139	-0.382443	0.195892	-1.95232	0.0509006	0.977573
Mthfd2l	34.3286	-0.348838	0.178293	-1.95655	0.0504007	0.977573
Natd1	2168.95	0.341206	0.174844	1.95148	0.0509998	0.977573
Ncapd3	2288.6	0.412205	0.209084	1.97148	0.0486691	0.977573
Nup214	257.597	0.412006	0.210565	1.95667	0.0503865	0.977573
Pbdc1	554.421	-0.350851	0.178907	-1.96108	0.0498692	0.977573
Pcif1	4617.41	0.158491	0.0806275	1.96571	0.0493316	0.977573
Polh	2331.28	0.356625	0.182099	1.95841	0.0501817	0.977573
Pot1a	1824.73	0.210837	0.10766	1.95837	0.0501867	0.977573
Rpusd4	1156.37	0.2043	0.10407	1.9631	0.0496349	0.977573
Senp2	1508.09	0.333087	0.170298	1.95591	0.050476	0.977573
Sfmbt2	20.4335	-0.256091	0.130941	-1.95577	0.0504922	0.977573
Slc5a6	203.744	0.417325	0.21277	1.96139	0.0498336	0.977573
Supt5	7156.18	0.227168	0.115715	1.96317	0.0496269	0.977573
Tbc1d4	443.506	0.417267	0.211961	1.9686	0.0489987	0.977573
Tbcd	2560.33	0.373501	0.189481	1.97118	0.0487034	0.977573
Tiam1	52.6289	-0.340436	0.174519	-1.95071	0.0510912	0.977573
Tmed8	1125.15	0.381166	0.194484	1.95989	0.0500092	0.977573
Zer1	1219.89	0.335536	0.17211	1.94955	0.0512303	0.977573
Zfpl1	993.136	-0.290652	0.147641	-1.96864	0.0489945	0.977573
Fyb	22.5247	-0.352926	0.181216	-1.94754	0.0514704	0.979584
Ints8	2495.06	0.315453	0.162044	1.94671	0.0515693	0.979584
Lrrk2	2413.06	0.320385	0.164549	1.94705	0.0515289	0.979584
Psme2	7667.1	-0.256602	0.131788	-1.94708	0.0515255	0.979584
Evi2b	1372.5	-0.367862	0.189022	-1.94613	0.0516387	0.979792
Igkv12-46	1534.28	-0.400153	0.205698	-1.94534	0.0517336	0.980484
Zfp951	579.315	-0.310533	0.159847	-1.9427	0.0520528	0.985419
Fmr1	1715.14	0.326482	0.168337	1.93946	0.052446	0.988526
Foxk2	1576.59	0.330658	0.170492	1.93944	0.0524478	0.988526
Ndufa5	1911.16	-0.331557	0.171044	-1.93843	0.0525705	0.988526
Ropn1l	54.4714	-0.4124	0.212734	-1.93857	0.0525538	0.988526
Trim8	2113.9	0.213162	0.109938	1.93892	0.0525112	0.988526
Trmt10b	313.766	-0.330354	0.170362	-1.93913	0.0524857	0.988526
Ap1s1	2656.29	-0.219623	0.113437	-1.93608	0.0528577	0.98949
Cd52	32572.7	-0.287075	0.148245	-1.93649	0.0528074	0.98949
Nup98	2265.29	0.348504	0.179895	1.93726	0.0527133	0.98949
Zfp52	1152.9	0.275369	0.142222	1.93619	0.0528447	0.98949
0610009B22Rik	488.791	-0.217976	0.161909	-1.34629	0.17821	0.992356
0610009O20Rik	337.382	-0.23376	0.163056	-1.43362	0.15168	0.992356
0610012G03Rik	812.625	-0.196079	0.160156	-1.2243	0.220838	0.992356
0610030E20Rik	1644.25	0.0895239	0.119505	0.749124	0.453783	0.992356
0610037L13Rik	1046.46	-0.137216	0.119995	-1.14351	0.252828	0.992356
0610040J01Rik	9.88528	0.118543	0.146209	0.810777	0.417494	0.992356
2020-03-01	1294.02	-0.0966152	0.167586	-0.576511	0.56427	0.992356
2020-09-01	4895.6	-0.106567	0.107747	-0.989053	0.322637	0.992356
2020-09-10	220.226	0.121127	0.201357	0.601555	0.54747	0.992356
2020-09-11	580.155	-0.0897324	0.201602	-0.445096	0.65625	0.992356
1110002E22Rik	2.94573	0.0210193	0.0592797	0.354578	0.722906	0.992356
1110004E09Rik	570.333	-0.122992	0.140816	-0.87342	0.382434	0.992356
1110008F13Rik	3467.99	-0.124825	0.13887	-0.898863	0.368726	0.992356
1110008L16Rik	288.732	0.240878	0.190866	1.26202	0.20694	0.992356
1110008P14Rik	700.53	-0.306719	0.197668	-1.55169	0.120737	0.992356
1110032A03Rik	214.708	-0.139878	0.202481	-0.690818	0.48968	0.992356
1110032F04Rik	19.9078	0.0737851	0.0855511	0.862468	0.38843	0.992356
1110034G24Rik	7.36789	-0.0527893	0.108427	-0.486863	0.626355	0.992356
1110051M20Rik	84.1537	-0.0489213	0.212746	-0.229952	0.818129	0.992356
1110059E24Rik	3939.62	-0.26127	0.164028	-1.59284	0.111196	0.992356
1110059G10Rik	685.677	-0.260381	0.177431	-1.4675	0.14224	0.992356
1110065P20Rik	206.324	-0.227142	0.194639	-1.16699	0.243213	0.992356
1190002N15Rik	737.346	0.285839	0.149352	1.91386	0.0556383	0.992356
1190005I06Rik	6.62752	-0.092405	0.154176	-0.599346	0.548942	0.992356
1190007I07Rik	220.443	-0.275112	0.206604	-1.33159	0.182996	0.992356
1300017J02Rik	10.792	-0.0733912	0.188362	-0.389629	0.696811	0.992356
2020-09-14	0.515095	0.0200784	0.0585729	0.342794	0.731754	0.992356
1500009C09Rik	7.34596	-0.0962154	0.0954696	-1.00781	0.313545	0.992356
1500011B03Rik	742.292	-0.113123	0.157786	-0.716943	0.473409	0.992356
1500011K16Rik	158.399	-0.203898	0.186783	-1.09163	0.274996	0.992356
1520401A03Rik	5.46724	0.0379485	0.0597187	0.635455	0.525132	0.992356
1600002K03Rik	389.627	-0.113771	0.188829	-0.602504	0.546838	0.992356
1600012H06Rik	796.434	0.0381913	0.145021	0.26335	0.792281	0.992356
1600015I10Rik	0.801207	-0.0445926	0.0568855	-0.7839	0.433099	0.992356
1700001C19Rik	7.55529	0.0852718	0.166072	0.513462	0.607628	0.992356
1700001J03Rik	0.540024	-0.0416232	0.0555223	-0.749668	0.453455	0.992356
1700001K19Rik	1.10038	-0.0271565	0.0577506	-0.470238	0.638185	0.992356
1700001O22Rik	0.930556	-0.0173712	0.0573684	-0.3028	0.762042	0.992356
1700001P01Rik	2.99667	0.0927439	0.105267	0.881038	0.378297	0.992356
1700006E09Rik	1.38557	0.120589	0.0774248	1.5575	0.119351	0.992356
1700007K09Rik	0.97991	0.0678634	0.0574336	1.1816	0.237365	0.992356
1700008O03Rik	5.66301	-0.0196499	0.114727	-0.171275	0.864007	0.992356
1700010B08Rik	0.724143	0.01919	0.0566064	0.339009	0.734603	0.992356
1700010I14Rik	186.996	-0.060274	0.199556	-0.302041	0.762621	0.992356
1700011H14Rik	0.41539	0.0281383	0.0552445	0.509341	0.610513	0.992356
1700015F17Rik	0.864039	-0.0449178	0.0570861	-0.786842	0.431374	0.992356
1700016D06Rik	0.432019	-0.0336928	0.0552269	-0.610078	0.54181	0.992356
1700016K19Rik	3.26427	0.049774	0.0908617	0.5478	0.58383	0.992356
1700017B05Rik	1607.87	-0.0846756	0.122167	-0.693114	0.488238	0.992356
1700019A02Rik	1.01035	0.0168774	0.0668743	0.252375	0.800751	0.992356
1700019D03Rik	58.3564	-0.0973228	0.121694	-0.799734	0.423865	0.992356
1700020D05Rik	1.4704	0.0115209	0.0583648	0.197394	0.843519	0.992356
1700020L24Rik	4.42766	0.0746422	0.0958257	0.778938	0.436017	0.992356
1700021F05Rik	349.067	-0.279918	0.157204	-1.78061	0.0749767	0.992356
1700022I11Rik	4.16612	0.0437718	0.133128	0.328796	0.74231	0.992356
1700023F06Rik	1.15626	0.0689219	0.0578435	1.19152	0.233449	0.992356
1700025B11Rik	0.475601	-0.0396625	0.0553695	-0.716324	0.473792	0.992356
1700025C18Rik	1.19134	-0.0517292	0.0812499	-0.636668	0.524341	0.992356
1700025F22Rik	0.0951203	-0.0094139	0.0551771	-0.170612	0.864529	0.992356
1700028J19Rik	26.0336	-0.125048	0.157166	-0.795641	0.426241	0.992356
1700029F12Rik	16.5118	0.0797566	0.173678	0.45922	0.646076	0.992356
1700029I15Rik	18.5687	-0.0610097	0.179729	-0.339453	0.734268	0.992356
1700029J07Rik	73.8907	0.0524992	0.181119	0.28986	0.771924	0.992356
1700030J22Rik	2.65302	0.0318083	0.0591692	0.537581	0.590866	0.992356
1700034I23Rik	0.424513	-0.0130908	0.0552328	-0.237011	0.812648	0.992356
1700037H04Rik	613.476	-0.13214	0.196266	-0.673272	0.500775	0.992356
1700056E22Rik	59.8047	0.0361572	0.208494	0.173421	0.862321	0.992356
1700061G19Rik	1.32571	0.051485	0.0581455	0.885452	0.375913	0.992356
1700066B19Rik	86.094	-0.247132	0.211455	-1.16872	0.242515	0.992356
1700066M21Rik	412.054	0.133111	0.179927	0.739807	0.459417	0.992356
1700067K01Rik	4.34821	-0.0433294	0.107978	-0.401282	0.688213	0.992356
1700088E04Rik	19.8038	-0.205371	0.199719	-1.0283	0.303808	0.992356
1700092M07Rik	12.3537	-0.0510176	0.1507	-0.338537	0.734958	0.992356
1700093K21Rik	1.48164	0.0736655	0.0745966	0.987518	0.323389	0.992356
1700102P08Rik	20.4223	0.258987	0.204337	1.26745	0.204994	0.992356
1700109H08Rik	15.1914	0.0415122	0.15307	0.271198	0.786239	0.992356
1700122O11Rik	0.103606	-0.0094139	0.0551771	-0.170612	0.864529	0.992356
1700123O20Rik	1564.95	-0.142926	0.124021	-1.15244	0.249142	0.992356
1700125H20Rik	1.7599	-0.0474773	0.0586325	-0.809744	0.418088	0.992356
1700129C05Rik	0.296882	-0.0258645	0.0551771	-0.468755	0.639245	0.992356
1810009A15Rik	1918.18	-0.21259	0.144888	-1.46728	0.142301	0.992356
1810009J06Rik	0.518031	-0.0410052	0.0554629	-0.739326	0.459709	0.992356
1810011H11Rik	34.9153	-0.104238	0.0991219	-1.05161	0.292977	0.992356
1810022K09Rik	2394.86	-0.326469	0.178211	-1.83192	0.066963	0.992356
1810032O08Rik	316.39	-0.181182	0.202354	-0.895371	0.370589	0.992356
1810037I17Rik	2672.24	-0.280283	0.177136	-1.58231	0.113579	0.992356
1810041L15Rik	1.92902	0.0203651	0.104964	0.194019	0.846161	0.992356
1810043G02Rik	386.798	-0.330924	0.178565	-1.85324	0.0638478	0.992356
1810046K07Rik	7.36436	-0.0225184	0.0884636	-0.25455	0.799071	0.992356
1810062G17Rik	16.7558	-0.185598	0.140681	-1.31929	0.187073	0.992356
2020-09-02	2445.7	0.11783	0.128207	0.919067	0.35806	0.992356
2010003K11Rik	2.37189	-0.048141	0.0590297	-0.815539	0.414764	0.992356
2010107E04Rik	3164.46	-0.279367	0.173648	-1.60881	0.107658	0.992356
2010109A12Rik	14.9512	0.049136	0.175327	0.280253	0.779283	0.992356
2010109I03Rik	269.755	0.107682	0.203205	0.529918	0.596169	0.992356
2010315B03Rik	779.885	0.157622	0.141563	1.11345	0.265517	0.992356
2200002J24Rik	6.05413	-0.0304643	0.120364	-0.253102	0.800189	0.992356
2210010C04Rik	12.4491	-0.0287302	0.161048	-0.178396	0.858412	0.992356
2210016F16Rik	2821.83	-0.075584	0.129945	-0.581662	0.560794	0.992356
2210016L21Rik	1122.99	-0.105423	0.163724	-0.643904	0.519638	0.992356
2210017I01Rik	46.9156	-0.0469718	0.205979	-0.228041	0.819614	0.992356
2210408I21Rik	87.6973	0.0426113	0.183279	0.232494	0.816154	0.992356
2300009A05Rik	261.059	-0.318936	0.186508	-1.71004	0.0872588	0.992356
2310009B15Rik	366.913	-0.247877	0.204912	-1.20967	0.226404	0.992356
2310022A10Rik	122.262	-0.0701192	0.207431	-0.338036	0.735336	0.992356
2310022B05Rik	89.6173	-0.186617	0.196248	-0.950928	0.341641	0.992356
2310030G06Rik	0.103606	-0.0094139	0.0551771	-0.170612	0.864529	0.992356
2310033P09Rik	914.448	-0.187533	0.165187	-1.13528	0.256259	0.992356
2310039H08Rik	351.709	-0.150246	0.174525	-0.860889	0.389299	0.992356
2310057J18Rik	2.23331	-0.0788837	0.101526	-0.776981	0.43717	0.992356
2310057M21Rik	406.484	-0.0528961	0.177558	-0.297909	0.765773	0.992356
2310057N15Rik	0.583976	-0.0234669	0.0558286	-0.420337	0.674239	0.992356
2310061I04Rik	548.2	-0.0353431	0.165189	-0.213955	0.830582	0.992356
2410002F23Rik	1650.35	-0.197987	0.194545	-1.01769	0.308824	0.992356
2410004B18Rik	382.789	-0.180134	0.177177	-1.01669	0.3093	0.992356
2410004P03Rik	108.705	-0.168534	0.210724	-0.799782	0.423837	0.992356
2410015M20Rik	1458.87	-0.214517	0.158043	-1.35733	0.174676	0.992356
2410089E03Rik	299.749	0.181859	0.198815	0.914712	0.360343	0.992356
2410141K09Rik	19.0905	-0.170875	0.167461	-1.02039	0.307544	0.992356
2510002D24Rik	178.004	0.0559566	0.203112	0.275496	0.782935	0.992356
2510009E07Rik	1353.91	0.217547	0.207381	1.04902	0.294169	0.992356
2510039O18Rik	3698.19	0.0452644	0.0757791	0.597321	0.550293	0.992356
2610001J05Rik	1633.73	-0.110981	0.143026	-0.77595	0.437779	0.992356
2610008E11Rik	824.974	0.0373067	0.198572	0.187875	0.850975	0.992356
2610021A01Rik	743.966	-0.119295	0.183368	-0.650574	0.515322	0.992356
2610042L04Rik	1.5071	-0.0470247	0.0583146	-0.806397	0.420014	0.992356
2610044O15Rik8	1111.76	0.0639016	0.142936	0.447065	0.654828	0.992356
2610301B20Rik	0.946029	0.0676492	0.05735	1.17959	0.238165	0.992356
2610318N02Rik	600.2	0.0558374	0.181884	0.306994	0.758848	0.992356
2610524H06Rik	706.955	-0.252213	0.16826	-1.49895	0.133887	0.992356
2610528A11Rik	0.570722	-0.0426209	0.0557324	-0.764741	0.444426	0.992356
2700049A03Rik	902.535	0.0644242	0.208426	0.309099	0.757246	0.992356
2700081O15Rik	147.358	0.305597	0.199653	1.53064	0.125857	0.992356
2810004N23Rik	1331	-0.168354	0.122841	-1.3705	0.170531	0.992356
2810006K23Rik	635.316	-0.155012	0.172418	-0.899047	0.368628	0.992356
2810021J22Rik	363.517	0.16855	0.207126	0.813757	0.415784	0.992356
2810403A07Rik	1040.84	0.241397	0.171074	1.41107	0.158225	0.992356
2810408A11Rik	40.1832	-0.336668	0.201122	-1.67395	0.0941406	0.992356
2810459M11Rik	1.67828	-0.0671719	0.0917104	-0.732435	0.463903	0.992356
2810474O19Rik	2885.5	-0.0331747	0.128889	-0.257389	0.796879	0.992356
2020-03-03	77.0963	-0.0763998	0.209037	-0.365485	0.714749	0.992356
3110001I22Rik	325.998	-0.159443	0.186685	-0.854077	0.393062	0.992356
3110002H16Rik	21.6298	0.0311961	0.160692	0.194137	0.846069	0.992356
3110009E18Rik	159.96	-0.21694	0.212526	-1.02077	0.307364	0.992356
3110018I06Rik	0.323982	0.0358254	0.0551771	0.649279	0.516158	0.992356
3110035E14Rik	0.775619	-0.0443672	0.0567461	-0.781856	0.434299	0.992356
3110040N11Rik	584.458	-0.0536552	0.16579	-0.323635	0.746215	0.992356
3110043O21Rik	438.361	0.181438	0.159959	1.13428	0.256679	0.992356
3110062M04Rik	193.344	0.106209	0.211283	0.502687	0.615185	0.992356
3110079O15Rik	0.100151	-0.0094139	0.0551771	-0.170612	0.864529	0.992356
3300002I08Rik	24.0173	-0.135809	0.18715	-0.725668	0.468043	0.992356
3425401B19Rik	580.821	0.345735	0.21276	1.625	0.104163	0.992356
3830403N18Rik	89.1632	0.0599122	0.206507	0.290122	0.771723	0.992356
2020-03-04	36.7825	-0.137942	0.206428	-0.668232	0.503986	0.992356
4430402I18Rik	1.97354	0.0145925	0.0588167	0.248101	0.804056	0.992356
4833420G17Rik	2780.14	0.0220279	0.100332	0.219551	0.826221	0.992356
4921504E06Rik	3.10084	0.0266562	0.0769214	0.346538	0.728938	0.992356
4921509C19Rik	0.699315	-0.0126719	0.0564936	-0.224306	0.822519	0.992356
4921517D22Rik	0.397679	0.0271399	0.0552365	0.491339	0.623186	0.992356
4921524J17Rik	1037.09	-0.0853205	0.172631	-0.494236	0.62114	0.992356
4921536K21Rik	5.03867	0.117073	0.157936	0.741266	0.458532	0.992356
4922502D21Rik	25.5833	-0.257914	0.173926	-1.4829	0.138102	0.992356
4930402F06Rik	0.200302	-0.0176392	0.0551771	-0.319684	0.749208	0.992356
4930402H24Rik	199.733	-0.258363	0.19332	-1.33645	0.181401	0.992356
4930404H24Rik	0.380481	-0.0336928	0.0552269	-0.610078	0.54181	0.992356
4930415O20Rik	0.471438	0.0181254	0.0553815	0.327283	0.743454	0.992356
4930426L09Rik	6.39993	-0.0749735	0.144269	-0.519677	0.603288	0.992356
4930430A15Rik	5.74599	0.0886348	0.159987	0.554013	0.57957	0.992356
4930432K21Rik	39.256	-0.148112	0.139561	-1.06127	0.288567	0.992356
4930433I11Rik	0.300452	-0.0258645	0.0551771	-0.468755	0.639245	0.992356
4930438A08Rik	5.22112	-0.0492535	0.0596826	-0.825258	0.409225	0.992356
4930442H23Rik	11.4268	-0.146905	0.105678	-1.39012	0.164493	0.992356
4930444G20Rik	1.75923	-0.0407511	0.0746091	-0.546195	0.584932	0.992356
4930444P10Rik	38.4933	0.176133	0.211707	0.831964	0.405429	0.992356
4930447C04Rik	10.5805	-0.0648815	0.180902	-0.358655	0.719853	0.992356
4930452B06Rik	0.840915	0.0668024	0.0570179	1.1716	0.241356	0.992356
4930453N24Rik	1173.86	0.0342204	0.130284	0.26266	0.792813	0.992356
4930455H04Rik	0.225894	-0.0176392	0.0551771	-0.319684	0.749208	0.992356
4930467E23Rik	0.103606	-0.0094139	0.0551771	-0.170612	0.864529	0.992356
4930469K13Rik	0.743035	0.0372198	0.0553491	0.672455	0.501294	0.992356
4930470P17Rik	0.953088	-0.0453728	0.0573655	-0.790944	0.428977	0.992356
4930474N05Rik	7.02405	-0.0891371	0.171724	-0.519072	0.60371	0.992356
4930486L24Rik	0.190241	-0.0176392	0.0551771	-0.319684	0.749208	0.992356
4930503L19Rik	1325.77	-0.144571	0.167339	-0.863942	0.38762	0.992356
4930507D05Rik	9.21288	-0.0939082	0.103527	-0.907085	0.364362	0.992356
4930518I15Rik	63.8277	-0.163957	0.209677	-0.781949	0.434244	0.992356
4930519P11Rik	2.85704	0.103513	0.0961201	1.07691	0.28152	0.992356
4930522L14Rik	637.58	0.0780041	0.180872	0.431266	0.666275	0.992356
4930523C07Rik	827.17	-0.202372	0.161455	-1.25343	0.210049	0.992356
4930524J08Rik	19.9996	-0.0774629	0.20292	-0.381741	0.702654	0.992356
4930535I16Rik	0.401195	-0.0336928	0.0552269	-0.610078	0.54181	0.992356
4930539E08Rik	111.84	-0.0802014	0.212233	-0.377893	0.70551	0.992356
4930550C14Rik	3.5771	0.0529937	0.0670537	0.790316	0.429343	0.992356
4930556J24Rik	4.08883	-0.0809367	0.102125	-0.792528	0.428053	0.992356
4930558C23Rik	6.71287	-0.0494627	0.0598044	-0.827075	0.408195	0.992356
4930562C15Rik	115.797	-0.202399	0.209232	-0.967341	0.333373	0.992356
4930563M21Rik	0.937698	-0.0359981	0.0573416	-0.627782	0.530146	0.992356
4930578G10Rik	0.461899	-0.02293	0.0553619	-0.414183	0.67874	0.992356
4930579G24Rik	1384.9	0.0715599	0.159422	0.44887	0.653525	0.992356
4930590J08Rik	0.761018	0.0659868	0.0566956	1.16388	0.244473	0.992356
4930595D18Rik	27.7064	-0.102969	0.197222	-0.522094	0.601605	0.992356
4931406B18Rik	13.1122	-0.0360014	0.179814	-0.200215	0.841312	0.992356
4931406C07Rik	69.1423	-0.168846	0.195581	-0.863301	0.387972	0.992356
4931422A03Rik	11.3397	0.036951	0.191491	0.192965	0.846986	0.992356
4931428F04Rik	214.165	0.148755	0.19069	0.780092	0.435337	0.992356
4931428L18Rik	57.8995	-0.120389	0.212423	-0.566741	0.57089	0.992356
4931440F15Rik	3.68369	-0.062599	0.0801907	-0.780627	0.435022	0.992356
4932411N23Rik	14.4909	-0.211536	0.191104	-1.10692	0.268329	0.992356
4932414N04Rik	42.7101	-0.0487143	0.210988	-0.230886	0.817403	0.992356
4932415D10Rik	0.827598	-0.0394405	0.0555362	-0.710176	0.477595	0.992356
4932438A13Rik	2561.55	0.302968	0.173328	1.74794	0.0804738	0.992356
4932443I19Rik	2.28556	-0.101337	0.115276	-0.879077	0.37936	0.992356
4933402D24Rik	3.56416	-0.048817	0.0594275	-0.821455	0.411387	0.992356
4933402N03Rik	6.97624	-0.236507	0.161131	-1.46779	0.14216	0.992356
4933402N22Rik	10.0919	-0.0434818	0.113912	-0.381715	0.702673	0.992356
4933407L21Rik	12.8006	-0.186853	0.140917	-1.32599	0.184845	0.992356
4933408B17Rik	10.5568	0.178765	0.148145	1.20669	0.227552	0.992356
4933415A04Rik	9.71703	0.0587506	0.193377	0.303813	0.76127	0.992356
4933427D14Rik	682.436	0.199759	0.196415	1.01702	0.309142	0.992356
4933427I04Rik	22.3202	-0.190635	0.206636	-0.922562	0.356235	0.992356
4933434E20Rik	2366.56	-0.0891326	0.129443	-0.688584	0.491085	0.992356
2020-03-05	124.781	-0.0731937	0.1683	-0.4349	0.663635	0.992356
5031439G07Rik	4111.27	0.157661	0.093574	1.68488	0.0920111	0.992356
5330417C22Rik	0.4885	0.0411771	0.055292	0.744721	0.456441	0.992356
5430419D17Rik	4.07256	-0.0525745	0.0841916	-0.624463	0.532324	0.992356
5430427O19Rik	1267.26	-0.13973	0.14859	-0.940373	0.347026	0.992356
5730455P16Rik	133.181	-0.186903	0.19731	-0.947258	0.343508	0.992356
5730480H06Rik	765.212	-0.0645018	0.209407	-0.308021	0.758067	0.992356
5730507C01Rik	167.668	-0.0663545	0.181058	-0.366481	0.714006	0.992356
5730559C18Rik	1.78694	0.0710464	0.0586548	1.21126	0.225794	0.992356
5730596B20Rik	1.02153	0.0681127	0.0575302	1.18395	0.236434	0.992356
5830411N06Rik	13.1763	0.0568778	0.0748146	0.76025	0.447105	0.992356
5830473C10Rik	1.99542	0.0127079	0.0620669	0.204745	0.837771	0.992356
2020-03-06	489.791	-0.24072	0.204308	-1.17822	0.238708	0.992356
2020-09-06	1087.83	0.126071	0.179745	0.70139	0.48306	0.992356
6030408B16Rik	22.7006	-0.0839998	0.15881	-0.528934	0.596851	0.992356
6030419C18Rik	0.105114	0.0111494	0.0551771	0.202066	0.839865	0.992356
6030445D17Rik	1.72825	0.0457163	0.0966723	0.4729	0.636284	0.992356
6030458C11Rik	1172.12	0.184197	0.181957	1.01231	0.31139	0.992356
6030468B19Rik	87.8206	-0.0586981	0.21277	-0.275876	0.782643	0.992356
6430531B16Rik	3.06147	0.0155975	0.0625521	0.249352	0.803089	0.992356
6430548M08Rik	54.376	-0.0660547	0.147797	-0.446929	0.654927	0.992356
6430550D23Rik	44.2871	-0.0686883	0.19468	-0.352827	0.724218	0.992356
6430571L13Rik	3.3315	-0.0213022	0.115532	-0.184384	0.853712	0.992356
6430573F11Rik	2.10431	0.06217	0.111008	0.56005	0.575445	0.992356
6720489N17Rik	560.98	0.0526449	0.13468	0.390888	0.69588	0.992356
2020-03-07	369.012	-0.0564978	0.200571	-0.281684	0.778186	0.992356
2020-09-07	11987.6	-0.126068	0.135544	-0.930088	0.352325	0.992356
2020-03-08	45.8587	0.0542142	0.204624	0.264946	0.791051	0.992356
8030462N17Rik	147.982	0.251706	0.212449	1.18478	0.236103	0.992356
8030474K03Rik	0.752443	0.0662085	0.0567832	1.16599	0.24362	0.992356
8430408G22Rik	3.03869	-0.0872854	0.0974948	-0.895283	0.370636	0.992356
2020-03-09	15.8241	0.0362672	0.148103	0.244878	0.806551	0.992356
2020-09-09	2097.22	0.0619502	0.17701	0.349982	0.726352	0.992356
9030612E09Rik	6.52702	0.185172	0.182195	1.01634	0.309468	0.992356
9030624G23Rik	36.2369	0.213202	0.212776	1.002	0.316343	0.992356
9130008F23Rik	47.8169	0.146064	0.211122	0.691848	0.489033	0.992356
9130019O22Rik	334.135	0.275882	0.209125	1.31922	0.187096	0.992356
9130023H24Rik	113.572	0.0686217	0.180961	0.379206	0.704535	0.992356
9130230L23Rik	0.198741	-0.0176392	0.0551771	-0.319684	0.749208	0.992356
9130401M01Rik	698.598	-0.178924	0.176353	-1.01458	0.310308	0.992356
9130409I23Rik	1.28387	0.0239853	0.0812491	0.295207	0.767836	0.992356
9230110C19Rik	18.8261	-0.158416	0.177733	-0.891311	0.372762	0.992356
9230112D13Rik	20.8223	-0.160443	0.172374	-0.930788	0.351963	0.992356
9230113P08Rik	5.11415	0.0722025	0.127439	0.566566	0.571009	0.992356
9330159F19Rik	30.9469	-0.06153	0.211516	-0.290899	0.771128	0.992356
9330182O14Rik	13.0026	0.0872098	0.166274	0.524494	0.599935	0.992356
9430038I01Rik	244.471	0.0372159	0.20673	0.180022	0.857136	0.992356
9430069I07Rik	20.7963	-0.187563	0.136524	-1.37384	0.169491	0.992356
9430097D07Rik	2.6807	-0.0220846	0.0633233	-0.34876	0.72727	0.992356
9530003J23Rik	1.12549	-0.0404106	0.0594631	-0.679592	0.496763	0.992356
9530068E07Rik	2856.48	0.208353	0.132736	1.56968	0.11649	0.992356
9530077C05Rik	117.07	0.149537	0.212654	0.703196	0.481934	0.992356
9830107B12Rik	6.18675	-0.0249274	0.11729	-0.212527	0.831696	0.992356
9930012K11Rik	208.513	-0.0935626	0.212499	-0.440298	0.659722	0.992356
9930021J03Rik	687.945	0.0852414	0.169791	0.502037	0.615642	0.992356
9930022D16Rik	73.1491	0.195617	0.17482	1.11896	0.263155	0.992356
9930111J21Rik1	2313.16	0.322268	0.181881	1.77186	0.0764171	0.992356
9930111J21Rik2	3413.84	0.142523	0.164999	0.863782	0.387708	0.992356
a	4.65916	-0.0695991	0.113315	-0.614207	0.539079	0.992356
A030003K21Rik	0.10533	0.0111234	0.0551771	0.201595	0.840233	0.992356
A030005L19Rik	0.207212	-0.0176392	0.0551771	-0.319684	0.749208	0.992356
A130010J15Rik	423.764	-0.260085	0.194871	-1.33466	0.181989	0.992356
A230050P20Rik	635.535	-0.0390947	0.14796	-0.264224	0.791607	0.992356
A230065H16Rik	0.557927	-0.0277895	0.0556939	-0.498968	0.617802	0.992356
A2ml1	0.190241	-0.0176392	0.0551771	-0.319684	0.749208	0.992356
A3galt2	39.8686	0.213228	0.186964	1.14048	0.254087	0.992356
A430033K04Rik	19.9878	-0.360873	0.200528	-1.79962	0.0719211	0.992356
A430078G23Rik	578.913	-0.166681	0.197251	-0.84502	0.398099	0.992356
A430105I19Rik	25.8654	-0.0568	0.0994167	-0.571333	0.567774	0.992356
A530032D15Rik	1235.89	-0.209839	0.176509	-1.18883	0.234505	0.992356
A530064D06Rik	6.68274	-0.097584	0.0963871	-1.01242	0.311339	0.992356
A630001G21Rik	1484.38	0.0451152	0.137936	0.327073	0.743613	0.992356
A630010A05Rik	29.7926	-0.0963493	0.212766	-0.452842	0.650662	0.992356
A630033H20Rik	237.159	-0.147425	0.208939	-0.705591	0.480443	0.992356
A630076J17Rik	0.316037	-0.0258645	0.0551771	-0.468755	0.639245	0.992356
A630095N17Rik	0.0951203	-0.0094139	0.0551771	-0.170612	0.864529	0.992356
A730009L09Rik	0.467503	0.0365179	0.0553308	0.659993	0.509259	0.992356
A730015C16Rik	9.42751	-0.0587124	0.123117	-0.476882	0.633446	0.992356
A730046J19Rik	0.90188	-0.0174353	0.0757722	-0.230102	0.818013	0.992356
A730071L15Rik	24.8061	-0.126783	0.155256	-0.816604	0.414155	0.992356
A830005F24Rik	12.6197	-0.0591055	0.132147	-0.44727	0.65468	0.992356
A830010M20Rik	252.018	0.112172	0.193981	0.578264	0.563086	0.992356
A830031A19Rik	0.874415	-0.0254536	0.0571805	-0.445145	0.656215	0.992356
A930003A15Rik	0.701056	-0.0438963	0.0564532	-0.777569	0.436823	0.992356
A930004D18Rik	8.84919	0.0516015	0.119001	0.433624	0.664562	0.992356
A930018P22Rik	0.960283	0.0542867	0.0574033	0.945707	0.344298	0.992356
A930033H14Rik	4.87949	-0.0520161	0.0940113	-0.553297	0.58006	0.992356
AA986860	6.83187	0.0369984	0.0693535	0.533475	0.593705	0.992356
Aacs	5794.78	0.097168	0.113865	0.853364	0.393458	0.992356
Aaed1	2032.62	0.157868	0.146959	1.07423	0.282719	0.992356
Aagab	2448.51	0.150284	0.147599	1.01819	0.308588	0.992356
Aak1	16.2519	0.0926107	0.162152	0.571133	0.567909	0.992356
Aamdc	229.256	-0.1892	0.195579	-0.967385	0.333351	0.992356
Aamp	630.601	0.202673	0.161645	1.25382	0.209908	0.992356
Aanat	1.49478	0.0199771	0.0583884	0.342141	0.732245	0.992356
Aar2	1491.6	0.130449	0.108141	1.20629	0.227707	0.992356
Aars	6986.5	0.255417	0.17221	1.48317	0.138028	0.992356
Aars2	703.645	0.334518	0.186575	1.79294	0.072983	0.992356
Aarsd1	1583.53	-0.244528	0.135429	-1.80558	0.0709835	0.992356
Aasdh	768.261	0.0869495	0.19508	0.445711	0.655806	0.992356
Aatf	1344	-0.0877187	0.13166	-0.666254	0.505249	0.992356
Aatk	12.5625	0.0382518	0.0836208	0.457444	0.647352	0.992356
Abat	0.310818	-0.0258645	0.0551771	-0.468755	0.639245	0.992356
Abca12	3.02252	-0.0742382	0.127438	-0.582546	0.560199	0.992356
Abca17	12.2951	-0.0746056	0.110872	-0.6729	0.501011	0.992356
Abca2	512.507	0.246744	0.212355	1.16194	0.245258	0.992356
Abca3	479.901	0.163358	0.212743	0.767865	0.442567	0.992356
Abca5	13.0804	-0.0219298	0.0999185	-0.219477	0.826279	0.992356
Abca7	1661.92	0.250391	0.193334	1.29512	0.195278	0.992356
Abca9	9.07296	-0.0808527	0.0868472	-0.930976	0.351866	0.992356
Abcb11	0.21601	-0.0176392	0.0551771	-0.319684	0.749208	0.992356
Abcb1a	5.97109	0.0282986	0.0700592	0.403924	0.686268	0.992356
Abcb1b	299.188	-0.322666	0.212073	-1.52148	0.128138	0.992356
Abcb6	2.81591	-0.0388048	0.0592311	-0.655143	0.512375	0.992356
Abcb9	0.587466	-0.0428819	0.0558162	-0.768269	0.442327	0.992356
Abcc10	130.043	0.236064	0.209988	1.12418	0.260936	0.992356
Abcc2	27.2952	-0.0764712	0.172291	-0.443848	0.657152	0.992356
Abcc4	97.5922	-0.125837	0.151827	-0.828822	0.407205	0.992356
Abcc5	60.0851	-0.0792732	0.184052	-0.430711	0.666679	0.992356
Abcc6	3.61476	0.0561333	0.108383	0.517918	0.604515	0.992356
Abcd3	1320.6	0.240446	0.133505	1.80102	0.0716992	0.992356
Abcd4	320.3	0.184385	0.202512	0.910492	0.362563	0.992356
Abce1	6811.83	0.121386	0.15398	0.788318	0.430511	0.992356
Abcf1	131.656	-0.284022	0.212114	-1.33901	0.180567	0.992356
Abcf2	4877.64	0.118168	0.143756	0.822008	0.411072	0.992356
Abcf3	2009.46	0.1076	0.115802	0.929171	0.352801	0.992356
Abcg1	155.068	-0.144646	0.212776	-0.679806	0.496628	0.992356
Abcg2	26.5304	-0.152391	0.131991	-1.15455	0.248274	0.992356
Abcg3	82.3356	-0.0988468	0.186979	-0.528653	0.597047	0.992356
Abcg4	2.59814	0.0589144	0.060725	0.970184	0.331955	0.992356
Abcg8	0.0752443	0.0111494	0.0551771	0.202066	0.839865	0.992356
Abhd10	90.8724	-0.192841	0.210331	-0.916841	0.359226	0.992356
Abhd11	445.197	0.0760784	0.182861	0.416045	0.677377	0.992356
Abhd12	32.5384	-0.0658786	0.204108	-0.322764	0.746874	0.992356
Abhd13	1046.29	0.264636	0.151562	1.74605	0.0808019	0.992356
Abhd14b	73.47	-0.126313	0.187965	-0.672006	0.50158	0.992356
Abhd15	44.5524	-0.233861	0.186401	-1.25461	0.209619	0.992356
Abhd16a	98.3392	-0.0862415	0.203963	-0.42283	0.672419	0.992356
Abhd16b	0.7358	0.0657451	0.0565995	1.16158	0.245405	0.992356
Abhd17a	43.6955	0.0757633	0.203776	0.371796	0.710045	0.992356
Abhd17b	3654.93	-0.0786522	0.140846	-0.558428	0.576552	0.992356
Abhd17c	1952	-0.053526	0.146885	-0.364406	0.715555	0.992356
Abhd4	231.874	-0.25075	0.199054	-1.25971	0.207775	0.992356
Abhd6	377.257	-0.214695	0.198935	-1.07922	0.280488	0.992356
Abhd8	916.171	0.0934766	0.131953	0.708407	0.478693	0.992356
Abi1	3972.31	0.0628465	0.138331	0.454318	0.6496	0.992356
Abi3	3674.61	-0.109106	0.147382	-0.740294	0.459121	0.992356
Abi3bp	3.73349	0.0759587	0.0717304	1.05895	0.289624	0.992356
Abl1	30.8396	0.282734	0.209607	1.34887	0.177377	0.992356
Abl2	660.62	0.221771	0.202115	1.09725	0.272533	0.992356
Abracl	2294.74	-0.247539	0.157069	-1.57599	0.115028	0.992356
Abraxas1	935.429	-0.0641907	0.179614	-0.357381	0.720807	0.992356
Abtb1	1955.56	-0.0378745	0.146928	-0.257776	0.79658	0.992356
AC034099.1	8.22737	-0.0633539	0.112224	-0.564532	0.572392	0.992356
AC099934.3	442.934	-0.0725483	0.190333	-0.381165	0.703081	0.992356
AC113282.4	0.976501	-0.0455108	0.0574496	-0.792185	0.428253	0.992356
AC113282.5	1.14935	-0.0461345	0.0578292	-0.797772	0.425003	0.992356
AC116797.1	1.70328	0.0575762	0.0847267	0.679551	0.496789	0.992356
AC123954.1	19.9511	-0.107923	0.165454	-0.652285	0.514218	0.992356
AC124712.1	6.04608	0.0263298	0.10906	0.241424	0.809227	0.992356
AC130711.1	3.58592	-0.0945981	0.111894	-0.845427	0.397872	0.992356
AC133499.1	1.05138	-0.0341324	0.0576342	-0.592225	0.5537	0.992356
AC138221.1	5.08011	-0.084425	0.155658	-0.542375	0.58756	0.992356
AC140267.1	0.488867	-0.0398885	0.0553789	-0.720283	0.471351	0.992356
AC152453.1	3.7977	-0.0249954	0.0762002	-0.328023	0.742894	0.992356
AC153912.1	0.508429	0.0385196	0.0553885	0.695444	0.486777	0.992356
AC154682.1	15.0078	-0.0436722	0.169223	-0.258074	0.79635	0.992356
AC155937.1	9.2492	0.090882	0.13217	0.687613	0.491697	0.992356
AC157931.1	0.757966	0.0206545	0.0567373	0.364037	0.71583	0.992356
AC158605.2	262.185	0.216306	0.210234	1.02888	0.303537	0.992356
AC158777.2	8.61657	-0.107126	0.171607	-0.624254	0.532461	0.992356
AC160962.1	4.17809	0.0140621	0.0665475	0.211309	0.832646	0.992356
AC161180.2	0.208133	-0.0176392	0.0551771	-0.319684	0.749208	0.992356
AC163637.2	7.02983	-0.10451	0.109924	-0.950753	0.34173	0.992356
AC165366.1	0.500754	-0.0405105	0.0554163	-0.731021	0.464766	0.992356
AC166344.3	0.0752443	0.0111494	0.0551771	0.202066	0.839865	0.992356
AC174678.2	10.1941	-0.088266	0.0899707	-0.981053	0.326567	0.992356
Acaa1a	5.14575	0.163275	0.116762	1.39836	0.162004	0.992356
Acaa2	1636.88	0.0514948	0.160739	0.320363	0.748693	0.992356
Acaca	19.1568	0.265271	0.190334	1.39371	0.163404	0.992356
Acacb	0.611867	0.0641413	0.0559568	1.14626	0.251686	0.992356
Acad10	155.199	-0.0652615	0.208031	-0.31371	0.753741	0.992356
Acad11	27.3303	0.0797696	0.100758	0.791693	0.42854	0.992356
Acad12	37.296	0.102184	0.195291	0.523239	0.600808	0.992356
Acad8	146.964	0.156142	0.212482	0.734847	0.462433	0.992356
Acad9	51.2172	0.200562	0.21183	0.94681	0.343735	0.992356
Acadl	3993.9	-0.112596	0.0929231	-1.21171	0.225622	0.992356
Acadm	18.1777	-0.259284	0.206059	-1.2583	0.208282	0.992356
Acadsb	10.5526	-0.22122	0.146651	-1.50847	0.131434	0.992356
Acadvl	1831.31	-0.105248	0.13379	-0.786669	0.431476	0.992356
Acap3	839.975	-0.15095	0.18449	-0.818202	0.413242	0.992356
Acat1	2872.89	-0.138187	0.149448	-0.924649	0.355149	0.992356
Acat2	102.51	0.119444	0.157261	0.75953	0.447536	0.992356
Acbd4	354.985	-0.272381	0.188033	-1.44858	0.147455	0.992356
Acbd5	1409.77	0.0803461	0.192903	0.41651	0.677037	0.992356
Acbd6	411.876	-0.209843	0.211133	-0.99389	0.320276	0.992356
Accs	59.4189	-0.0669768	0.191718	-0.349351	0.726826	0.992356
Ace	0.621637	-0.0431791	0.0560038	-0.771004	0.440705	0.992356
Acer1	42.9576	-0.223067	0.203121	-1.0982	0.272119	0.992356
Acer2	12.8831	0.0147908	0.0623572	0.237195	0.812506	0.992356
Acer3	266.337	0.0555593	0.183891	0.302131	0.762552	0.992356
Ache	0.52405	0.0408739	0.0555009	0.736455	0.461454	0.992356
Acin1	1215.36	-0.146994	0.152592	-0.963315	0.335389	0.992356
Ackr2	645.799	-0.0532514	0.181665	-0.293129	0.769424	0.992356
Ackr3	32.7951	0.0516184	0.148753	0.347007	0.728586	0.992356
Ackr4	1383.96	0.0553438	0.183348	0.30185	0.762766	0.992356
Acmsd	16.6387	-0.169941	0.187325	-0.907199	0.364302	0.992356
Acnat1	21.0899	0.186684	0.210155	0.888317	0.37437	0.992356
Aco1	861.007	0.270427	0.154659	1.74854	0.0803703	0.992356
Aco2	8027.91	0.0986129	0.102117	0.965688	0.3342	0.992356
Acot1	11.5921	0.0267064	0.101622	0.262802	0.792703	0.992356
Acot10	0.203137	-0.0176392	0.0551771	-0.319684	0.749208	0.992356
Acot11	45.271	0.12326	0.143462	0.859181	0.39024	0.992356
Acot12	0.528146	-0.0204289	0.0554789	-0.368227	0.712704	0.992356
Acot13	876.367	-0.263885	0.173831	-1.51806	0.129	0.992356
Acot2	316.58	0.191333	0.201805	0.948107	0.343075	0.992356
Acot4	128.255	0.0569265	0.20223	0.281494	0.778332	0.992356
Acot6	48.403	0.185015	0.212767	0.869569	0.384536	0.992356
Acot7	1105.19	0.0556061	0.171122	0.324949	0.74522	0.992356
Acot8	67.0187	-0.347839	0.210473	-1.65266	0.0984005	0.992356
Acot9	2247.77	-0.0713173	0.102573	-0.69528	0.48688	0.992356
Acox1	115.401	0.037964	0.165175	0.229841	0.818215	0.992356
Acox3	260.579	0.32968	0.201896	1.63292	0.102486	0.992356
Acoxl	6.98485	0.0475765	0.105032	0.452973	0.650568	0.992356
Acp2	25.5357	-0.123005	0.11199	-1.09835	0.27205	0.992356
Acp4	0.908029	0.0673048	0.057215	1.17635	0.239455	0.992356
Acp5	2654.85	-0.0451013	0.18216	-0.247592	0.80445	0.992356
Acp6	569.094	-0.0591468	0.146124	-0.404772	0.685645	0.992356
Acpp	2.34881	-0.0926469	0.0803701	-1.15275	0.249011	0.992356
Acrbp	118.332	-0.149119	0.212776	-0.700826	0.483411	0.992356
Acsbg2	6.43717	-0.0381009	0.155683	-0.244734	0.806662	0.992356
Acsf2	754.274	0.158777	0.119912	1.32411	0.185465	0.992356
Acsf3	511.004	-0.0793223	0.180914	-0.438454	0.661057	0.992356
Acsl1	140.13	-0.0363951	0.210002	-0.173308	0.862409	0.992356
Acsl3	1031.02	-0.283931	0.197541	-1.43732	0.150627	0.992356
Acsl6	2.02274	-0.0477139	0.0587351	-0.812357	0.416587	0.992356
Acsm2	62.7501	-0.358222	0.212619	-1.68481	0.0920255	0.992356
Acsm3	13.9394	-0.162593	0.167634	-0.969927	0.332083	0.992356
Acsm5	0.108005	-0.0094139	0.0551771	-0.170612	0.864529	0.992356
Acss2	8.10201	-0.0267084	0.0869367	-0.307216	0.758679	0.992356
Acss3	2.3253	-0.0646185	0.114496	-0.564376	0.572498	0.992356
Acta1	9.53378	-0.0444738	0.114645	-0.387926	0.698071	0.992356
Actb	52432.4	0.202367	0.139247	1.4533	0.146142	0.992356
Actc1	0.901436	0.0253275	0.0572415	0.442468	0.658151	0.992356
Actg1	216.059	-0.13372	0.175331	-0.762673	0.445658	0.992356
Actg2	1.5761	-0.0300565	0.0584689	-0.514059	0.607211	0.992356
Actl10	0.63057	-0.0432522	0.0560498	-0.771675	0.440307	0.992356
Actl6a	618.185	-0.0264658	0.129042	-0.205094	0.837499	0.992356
Actn1	2.54663	0.0288662	0.0864997	0.333714	0.738595	0.992356
Actn3	7.8963	0.0667886	0.0649566	1.0282	0.303855	0.992356
Actn4	278.209	0.17692	0.206432	0.857034	0.391426	0.992356
Actr10	3264.02	-0.105528	0.129916	-0.812281	0.41663	0.992356
Actr1a	4757.76	0.0635533	0.108326	0.586687	0.557414	0.992356
Actr1b	2863.99	0.0217632	0.1095	0.198751	0.842457	0.992356
Actr2	9443.9	0.221269	0.130539	1.69503	0.0900688	0.992356
Actr3	52831.4	0.14383	0.114292	1.25844	0.208231	0.992356
Actr5	1196.27	0.120892	0.13462	0.898025	0.369172	0.992356
Actr8	1459.68	0.176058	0.169966	1.03585	0.300273	0.992356
Acvr1	1.14574	0.0592506	0.0578863	1.02357	0.306039	0.992356
Acvrl1	16.2413	-0.0309647	0.0854694	-0.36229	0.717135	0.992356
Acy1	73.4101	-0.0619023	0.211318	-0.292934	0.769572	0.992356
Acy3	26.2981	-0.11188	0.125259	-0.893189	0.371756	0.992356
Acyp2	68.6492	-0.0783378	0.212722	-0.368264	0.712676	0.992356
Ada	7608.42	0.0251396	0.142408	0.176532	0.859876	0.992356
Adal	638.197	0.287212	0.189444	1.51608	0.1295	0.992356
Adam10	5.97393	-0.052715	0.0722496	-0.729622	0.465621	0.992356
Adam11	5.09284	-0.057942	0.161652	-0.358436	0.720017	0.992356
Adam12	0.0752443	0.0111494	0.0551771	0.202066	0.839865	0.992356
Adam15	57.9464	-0.0559645	0.122155	-0.458143	0.64685	0.992356
Adam17	508.718	0.104259	0.212644	0.490299	0.623923	0.992356
Adam18	0.514337	-0.0404444	0.0554108	-0.7299	0.465451	0.992356
Adam19	768.108	-0.0989035	0.208232	-0.474968	0.634809	0.992356
Adam21	4.39123	-0.0490738	0.0595777	-0.823694	0.410114	0.992356
Adam22	27.7237	-0.0520441	0.174721	-0.29787	0.765802	0.992356
Adam23	59.2993	-0.176031	0.123241	-1.42834	0.153193	0.992356
Adam28	9.10864	0.0340564	0.149791	0.227359	0.820145	0.992356
Adam3	9.957	-0.0502017	0.157321	-0.319103	0.749648	0.992356
Adam32	1.35921	-0.0384344	0.0572432	-0.671424	0.501951	0.992356
Adam33	3.88232	0.0307508	0.0595024	0.5168	0.605296	0.992356
Adam4	11.2471	-0.144324	0.137083	-1.05282	0.292423	0.992356
Adam6a	0.103606	-0.0094139	0.0551771	-0.170612	0.864529	0.992356
Adam6b	21.9832	-0.0584056	0.112349	-0.519859	0.603162	0.992356
Adam7	0.424369	-0.0130418	0.0552328	-0.236123	0.813337	0.992356
Adam8	0.735191	0.0605023	0.0573355	1.05523	0.291319	0.992356
Adam9	2364.64	0.23437	0.172347	1.35987	0.17387	0.992356
Adamdec1	76.3701	-0.0366106	0.174018	-0.210384	0.833368	0.992356
Adamts10	582.049	0.0763251	0.21273	0.358789	0.719753	0.992356
Adamts12	3.05611	0.0180928	0.0919685	0.196729	0.84404	0.992356
Adamts14	0.745874	-0.0442665	0.0566861	-0.780906	0.434858	0.992356
Adamts15	3.40623	0.141888	0.132528	1.07062	0.284338	0.992356
Adamts16	0.108005	-0.0094139	0.0551771	-0.170612	0.864529	0.992356
Adamts17	3.75405	-0.095878	0.111798	-0.857604	0.391111	0.992356
Adamts2	95.7346	-0.071773	0.207493	-0.345906	0.729413	0.992356
Adamts20	5.20475	-0.0492494	0.0596802	-0.825222	0.409246	0.992356
Adamts3	6.76786	-0.056025	0.0726365	-0.771307	0.440525	0.992356
Adamts4	15.4549	-0.23811	0.178693	-1.33251	0.182693	0.992356
Adamts6	153.813	-0.31064	0.211264	-1.47039	0.141457	0.992356
Adamtsl1	0.522787	-0.0410725	0.0554691	-0.740458	0.459022	0.992356
Adamtsl4	132.639	0.111323	0.211528	0.526278	0.598695	0.992356
Adamtsl5	6.84199	0.0277613	0.0600304	0.462454	0.643756	0.992356
Adap1	1705.31	-0.212619	0.137505	-1.54626	0.122041	0.992356
Adar	2654.84	0.187455	0.14375	1.30403	0.192222	0.992356
Adarb1	8.13718	0.165707	0.109338	1.51554	0.129635	0.992356
Adarb2	41.7734	0.0699105	0.209577	0.33358	0.738697	0.992356
Adat1	151.813	-0.243016	0.203851	-1.19212	0.233212	0.992356
Adat2	147.44	0.124168	0.212521	0.584261	0.559045	0.992356
Adck1	479.97	0.0490866	0.198265	0.24758	0.804459	0.992356
Adck2	272.511	-0.0963184	0.205996	-0.467574	0.640089	0.992356
Adck5	706.922	0.0612305	0.164164	0.372985	0.70916	0.992356
Adcy1	0.526879	0.0211984	0.0554689	0.382167	0.702338	0.992356
Adcy10	1.59103	0.0394373	0.0568014	0.694303	0.487492	0.992356
Adcy3	566.996	0.172427	0.189195	0.911376	0.362098	0.992356
Adcy4	0.285361	-0.0258645	0.0551771	-0.468755	0.639245	0.992356
Adcy5	0.113504	0.0111494	0.0551771	0.202066	0.839865	0.992356
Adcy6	27.3657	0.127224	0.2121	0.599827	0.548621	0.992356
Adcy7	4516.63	0.247937	0.154212	1.60776	0.107887	0.992356
Adcy8	2.16723	-0.0415943	0.0996099	-0.417572	0.67626	0.992356
Adcy9	2.0611	-0.0192587	0.0626771	-0.307268	0.75864	0.992356
Add3	3155.26	0.0805907	0.130486	0.617622	0.536825	0.992356
Adgra2	2.59971	0.0147891	0.0591579	0.249994	0.802592	0.992356
Adgra3	7.02032	-0.0494935	0.0598223	-0.827342	0.408043	0.992356
Adgrb2	4.28117	0.0610576	0.0683761	0.892967	0.371875	0.992356
Adgrd1	2.58001	0.0723108	0.0591299	1.22291	0.221362	0.992356
Adgre1	26.3475	0.0510378	0.085566	0.596473	0.550859	0.992356
Adgre4	187.714	-0.0969871	0.211024	-0.459602	0.645802	0.992356
Adgrf3	0.610485	-0.0252042	0.0559769	-0.45026	0.652523	0.992356
Adgrf5	7.04677	-0.0392958	0.181452	-0.216563	0.828549	0.992356
Adgrg1	98.8493	-0.0514935	0.163044	-0.315825	0.752135	0.992356
Adgrg2	3.56859	-0.126299	0.122226	-1.03333	0.301451	0.992356
Adgrg3	7.62601	-0.0183492	0.0703217	-0.260933	0.794145	0.992356
Adgrg4	10.5401	0.0539178	0.148268	0.36365	0.716119	0.992356
Adgrg5	15.2999	-0.0271262	0.0773836	-0.350542	0.725932	0.992356
Adgrg6	1.80729	-0.0475509	0.0586797	-0.810346	0.417741	0.992356
Adgrl1	39.8018	0.0451487	0.156727	0.288073	0.773291	0.992356
Adgrl2	128.08	0.0328742	0.175048	0.187801	0.851033	0.992356
Adgrl3	3.42433	-0.0487668	0.0593981	-0.821017	0.411637	0.992356
Adgrl4	0.300452	-0.0258645	0.0551771	-0.468755	0.639245	0.992356
Adh1	0.570722	-0.0426209	0.0557324	-0.764741	0.444426	0.992356
Adh5	3919.88	-0.142231	0.127738	-1.11346	0.265512	0.992356
Adhfe1	81.6983	0.064371	0.19752	0.325896	0.744503	0.992356
Adipoq	21.6007	0.083492	0.116409	0.717232	0.473231	0.992356
Adipor1	577.762	-0.282866	0.19182	-1.47464	0.140309	0.992356
Adipor2	392.222	0.314427	0.170048	1.84905	0.0644507	0.992356
Adk	2012.76	-0.323895	0.18581	-1.74315	0.0813073	0.992356
Adm	82.9587	-0.105164	0.212318	-0.495313	0.620379	0.992356
Adnp	130.332	0.279583	0.206721	1.35247	0.176225	0.992356
Ado	858.55	0.155257	0.12955	1.19844	0.230747	0.992356
Adora1	3.2972	0.0557644	0.104349	0.534405	0.593061	0.992356
Adora2b	1.52138	-0.0176404	0.0584326	-0.301893	0.762734	0.992356
Adora3	56.0062	-0.172478	0.212417	-0.811976	0.416805	0.992356
Adpgk	1100.1	-0.123521	0.151006	-0.817988	0.413364	0.992356
Adprh	5237.19	-0.102643	0.135423	-0.757944	0.448484	0.992356
Adprhl2	1770.31	-0.20115	0.140354	-1.43317	0.15181	0.992356
Adprm	870.656	-0.26509	0.148007	-1.79106	0.0732833	0.992356
Adra1a	6.09232	-0.0492015	0.106181	-0.463372	0.643097	0.992356
Adra1b	2.74651	0.0302534	0.111666	0.270928	0.786446	0.992356
Adra2b	50.5107	-0.194518	0.212514	-0.915315	0.360027	0.992356
Adra2c	0.901357	-0.0451504	0.0572291	-0.788942	0.430146	0.992356
Adrb1	7.20038	-0.108519	0.0992831	-1.09303	0.274383	0.992356
Adrb2	307.706	0.141564	0.212759	0.665375	0.505811	0.992356
Adrb3	1.2324	-0.0463924	0.0579851	-0.800076	0.423667	0.992356
Adsl	5111.87	-0.028493	0.102652	-0.277568	0.781344	0.992356
Adss	3795.4	0.045839	0.10533	0.435195	0.663421	0.992356
Adssl1	726.537	-0.276645	0.203229	-1.36124	0.173437	0.992356
Adtrp	3.76944	-0.0377236	0.0647649	-0.58247	0.56025	0.992356
Aebp1	12.3409	-0.134159	0.107841	-1.24404	0.213486	0.992356
Aebp2	369.908	0.32315	0.178165	1.81377	0.0697127	0.992356
Aen	1419.18	-0.144047	0.152085	-0.947147	0.343564	0.992356
Aes	5116.93	-0.064474	0.116007	-0.555775	0.578365	0.992356
AF366264	0.851422	-0.0448548	0.0570473	-0.786274	0.431707	0.992356
Afap1	0.677682	-0.0436148	0.0562773	-0.774997	0.438341	0.992356
Afap1l1	3.40487	-0.0395337	0.0593867	-0.6657	0.505603	0.992356
Afdn	94.2092	-0.129629	0.205667	-0.630287	0.528507	0.992356
Aff1	481.455	-0.0651197	0.20938	-0.311013	0.755791	0.992356
Aff3	517.453	0.23802	0.212585	1.11964	0.262866	0.992356
Aff4	150.45	0.109245	0.187325	0.583182	0.559771	0.992356
Afg1l	24.4264	0.0878107	0.163858	0.535895	0.592031	0.992356
Afg3l1	124.714	0.130912	0.212419	0.616293	0.537701	0.992356
Afg3l2	2230.26	0.0829349	0.146567	0.565849	0.571496	0.992356
Afp	37.7949	0.181996	0.172598	1.05445	0.291678	0.992356
Aftph	716.126	0.157782	0.18646	0.846198	0.397442	0.992356
Agap1	7.15264	0.0452309	0.12033	0.375891	0.706998	0.992356
Agap2	166.072	-0.175219	0.206457	-0.848697	0.39605	0.992356
Agap3	621.706	-0.119043	0.159503	-0.746337	0.455464	0.992356
Agbl2	14.9586	-0.0942159	0.201386	-0.467837	0.639901	0.992356
Agbl3	63.4766	-0.288987	0.21084	-1.37064	0.170486	0.992356
Agbl4	4.13418	-0.0323264	0.14116	-0.229005	0.818865	0.992356
Agbl5	707.032	0.136836	0.179737	0.761313	0.44647	0.992356
Agfg1	4255.68	0.112226	0.11159	1.0057	0.31456	0.992356
Agfg2	32.7616	-0.0939236	0.17074	-0.550099	0.582252	0.992356
Aggf1	2777.38	0.218627	0.14904	1.46691	0.142402	0.992356
Agk	51.6684	0.0813271	0.207781	0.391408	0.695496	0.992356
Agl	223.262	-0.124363	0.209828	-0.592692	0.553387	0.992356
Agmo	35.6846	-0.328353	0.210743	-1.55808	0.119215	0.992356
Ago1	327.287	0.0375019	0.185473	0.202196	0.839764	0.992356
Ago3	4.26549	-0.0151968	0.0759513	-0.200086	0.841413	0.992356
Ago4	297.93	0.0513955	0.210451	0.244216	0.807064	0.992356
Agpat1	470.097	0.0409754	0.210716	0.194458	0.845817	0.992356
Agpat2	0.475601	-0.0396625	0.0553695	-0.716324	0.473792	0.992356
Agpat3	3034.1	-0.112328	0.128726	-0.872615	0.382873	0.992356
Agpat4	640.547	-0.147934	0.10481	-1.41145	0.158113	0.992356
Agpat5	1147.22	-0.199617	0.150969	-1.32224	0.186089	0.992356
Agps	715.814	-0.179023	0.172749	-1.03632	0.300054	0.992356
Agrn	32.6238	0.0630181	0.069283	0.909574	0.363047	0.992356
Agrp	156.781	-0.324129	0.204388	-1.58585	0.112772	0.992356
Agtpbp1	1615.18	0.259225	0.197109	1.31513	0.188465	0.992356
Agtr1a	0.602473	0.0116256	0.0559655	0.207729	0.835441	0.992356
Agtr1b	2.70339	0.0951965	0.0778538	1.22276	0.22142	0.992356
Agtrap	489.919	0.062596	0.211677	0.295715	0.767447	0.992356
Ahctf1	33.4886	-0.0597159	0.150784	-0.396036	0.692079	0.992356
Ahcy	0.207212	-0.0176392	0.0551771	-0.319684	0.749208	0.992356
Ahcyl1	688.702	-0.0356666	0.178509	-0.199804	0.841634	0.992356
Ahcyl2	979.933	0.30511	0.192477	1.58517	0.112927	0.992356
Ahdc1	53.2846	-0.0686359	0.157731	-0.435145	0.663457	0.992356
Ahi1	0.760962	-0.044362	0.0567428	-0.781809	0.434327	0.992356
Ahnak	580.282	-0.0462916	0.17793	-0.260167	0.794735	0.992356
Ahnak2	0.315343	0.0358254	0.0551771	0.649279	0.516158	0.992356
Ahr	187.394	0.0389657	0.180062	0.216401	0.828675	0.992356
Ahsa1	5606.88	-0.0235671	0.113312	-0.207985	0.835241	0.992356
Ahsa2	690.64	0.155982	0.205141	0.760368	0.447035	0.992356
AI182371	26.502	0.122902	0.196522	0.625386	0.531718	0.992356
AI413582	1845.89	-0.253666	0.160045	-1.58497	0.112973	0.992356
AI429214	2.7163	0.0680743	0.0591955	1.14999	0.250148	0.992356
AI464131	3.70545	-0.0214638	0.11982	-0.179134	0.857832	0.992356
AI467606	2999.26	-0.0855501	0.153098	-0.558793	0.576303	0.992356
AI481877	1.33593	0.0471914	0.0613367	0.769383	0.441666	0.992356
AI593442	1.30943	-0.0182572	0.0810847	-0.225162	0.821853	0.992356
AI606181	79.3607	-0.359018	0.207532	-1.72994	0.0836405	0.992356
AI661453	0.540024	-0.0416232	0.0555223	-0.749668	0.453455	0.992356
AI837181	468.381	-0.114962	0.161279	-0.712815	0.47596	0.992356
AI846148	512.821	0.286804	0.159093	1.80274	0.0714292	0.992356
AI854703	48.0078	-0.16802	0.160917	-1.04414	0.296419	0.992356
AI987944	1423.79	-0.304928	0.163239	-1.86798	0.0617642	0.992356
Aicda	281.529	-0.0406171	0.211823	-0.19175	0.847938	0.992356
Aida	1093.93	-0.171049	0.139057	-1.23007	0.218672	0.992356
Aif1	83.1048	0.098709	0.208758	0.472841	0.636327	0.992356
Aifm1	2352.9	0.129261	0.159297	0.811445	0.41711	0.992356
Aifm2	162.54	-0.0486973	0.189323	-0.257218	0.797011	0.992356
Aig1	268.897	-0.135412	0.18331	-0.738704	0.460087	0.992356
Aim2	1301.88	0.222686	0.181343	1.22799	0.219452	0.992356
Aimp1	7.67826	0.0656678	0.12228	0.537026	0.591249	0.992356
Aimp2	174.433	-0.0402276	0.212333	-0.189455	0.849736	0.992356
Aip	670.568	0.105168	0.194519	0.540657	0.588744	0.992356
Aipl1	35.3247	-0.0744279	0.177648	-0.418962	0.675244	0.992356
Aire	62.7858	0.0765795	0.189743	0.403597	0.686509	0.992356
Ajap1	0.100151	-0.0094139	0.0551771	-0.170612	0.864529	0.992356
Ajuba	27.4157	-0.0658482	0.193369	-0.340532	0.733456	0.992356
AK157302	3.65449	0.062152	0.0955018	0.650794	0.51518	0.992356
Ak2	9.07248	0.0640782	0.139278	0.460075	0.645462	0.992356
Ak3	2725.47	0.203243	0.130508	1.55733	0.119393	0.992356
Ak4	3.49731	0.0672661	0.0593941	1.13254	0.257408	0.992356
Ak6	8141.2	-0.132635	0.129384	-1.02513	0.305301	0.992356
Ak8	21.7217	-0.19694	0.116787	-1.68633	0.0917331	0.992356
Ak9	47.1518	0.0559123	0.212385	0.263259	0.792351	0.992356
Akap1	107.202	0.116899	0.184509	0.633569	0.526362	0.992356
Akap10	1229.46	0.214759	0.156653	1.37093	0.170398	0.992356
Akap11	682.387	0.0689627	0.202767	0.340109	0.733775	0.992356
Akap13	9433.89	0.193694	0.13564	1.428	0.153292	0.992356
Akap14	3.24101	0.0144548	0.0641679	0.225265	0.821773	0.992356
Akap17b	4.23832	-0.0414638	0.0899075	-0.461183	0.644667	0.992356
Akap2	2209.47	0.125526	0.120369	1.04284	0.297022	0.992356
Akap5	298.624	0.306126	0.208764	1.46637	0.142547	0.992356
Akap6	25.9645	-0.0608469	0.203505	-0.298994	0.764944	0.992356
Akap7	76.6391	0.0585016	0.212037	0.275902	0.782623	0.992356
Akap8	4564.85	0.126702	0.109547	1.15661	0.247433	0.992356
Akap8l	2508.84	0.137903	0.160391	0.859791	0.389904	0.992356
Akap9	1596.28	-0.125373	0.134801	-0.930059	0.352341	0.992356
Akirin1	5201.59	0.166966	0.112798	1.48022	0.138815	0.992356
Akirin2	1678.87	-0.0949865	0.132877	-0.714845	0.474705	0.992356
Akna	9285.1	0.20064	0.133147	1.50691	0.131834	0.992356
Akp3	0.468862	0.0364356	0.0553321	0.658489	0.510224	0.992356
Akr1a1	6.32761	-0.0600757	0.0853169	-0.704147	0.481341	0.992356
Akr1b10	71.3643	0.103075	0.165786	0.621733	0.534118	0.992356
Akr1b3	7.30718	0.049841	0.129333	0.385371	0.699962	0.992356
Akr1b7	2.87455	0.0465529	0.0592516	0.785682	0.432054	0.992356
Akr1b8	3.31377	-0.0291305	0.0593803	-0.490575	0.623727	0.992356
Akr1c12	0.978176	0.0680568	0.0575085	1.18342	0.236642	0.992356
Akr1c13	40.7629	0.0482624	0.181502	0.265906	0.790312	0.992356
Akr1c19	1.85031	-0.024706	0.0858795	-0.287682	0.77359	0.992356
Akr1c21	2.89389	-0.0443305	0.059246	-0.748245	0.454313	0.992356
Akr1e1	760.119	-0.0428479	0.143673	-0.298232	0.765526	0.992356
Akr7a5	844.265	-0.123869	0.114822	-1.0788	0.280678	0.992356
Akt1	13764.1	0.141704	0.105295	1.34578	0.178373	0.992356
Akt1s1	90.5673	0.23014	0.212617	1.08242	0.279068	0.992356
Akt2	737.702	0.138974	0.159002	0.874039	0.382097	0.992356
Akt3	76.7073	0.334686	0.179025	1.8695	0.0615533	0.992356
Aktip	1291.47	-0.0963785	0.143325	-0.672448	0.501298	0.992356
AL670603.1	0.752443	0.0662085	0.0567832	1.16599	0.24362	0.992356
AL731706.1	427.842	-0.0786134	0.168988	-0.465202	0.641787	0.992356
AL732309.2	17.6914	0.123257	0.111752	1.10295	0.270049	0.992356
Alad	2211.63	-0.0883366	0.147987	-0.59692	0.550561	0.992356
Alas1	584.716	-0.0735947	0.184476	-0.398939	0.689938	0.992356
Alas2	2.8514	-0.0484839	0.0592319	-0.818543	0.413047	0.992356
Alcam	162.623	0.229711	0.201312	1.14107	0.25384	0.992356
Aldh16a1	2544.24	0.0423563	0.10761	0.393609	0.69387	0.992356
Aldh18a1	661.653	0.268978	0.209786	1.28216	0.199788	0.992356
Aldh1a1	0.108005	-0.0094139	0.0551771	-0.170612	0.864529	0.992356
Aldh1a2	7.99145	0.0347851	0.0710389	0.489663	0.624372	0.992356
Aldh1a3	18.8727	-0.348936	0.209028	-1.66932	0.0950532	0.992356
Aldh1b1	97.2725	-0.111101	0.212649	-0.522462	0.601349	0.992356
Aldh1l1	15.9943	-0.0807143	0.0829678	-0.97284	0.330633	0.992356
Aldh1l2	6.54778	-0.0901871	0.119156	-0.75688	0.449122	0.992356
Aldh2	6643.43	0.0840957	0.104164	0.807342	0.41947	0.992356
Aldh3a2	245.281	0.293304	0.203563	1.44085	0.149627	0.992356
Aldh3b1	1271.36	-0.0516325	0.182905	-0.282291	0.77772	0.992356
Aldh3b3	2.57706	-0.0975122	0.121072	-0.805409	0.420584	0.992356
Aldh4a1	475.999	0.130513	0.194679	0.6704	0.502603	0.992356
Aldh6a1	245.12	0.307812	0.204143	1.50782	0.131599	0.992356
Aldh7a1	51.2056	-0.248749	0.1739	-1.43041	0.152598	0.992356
Aldoa	703.041	0.0508743	0.189729	0.268142	0.78859	0.992356
Aldoart1	0.915371	0.0100873	0.0573406	0.17592	0.860357	0.992356
Aldoart2	0.540683	-0.0212863	0.0554869	-0.383628	0.701254	0.992356
Aldob	0.207212	-0.0176392	0.0551771	-0.319684	0.749208	0.992356
Aldoc	360.769	0.0675007	0.197945	0.341007	0.733098	0.992356
Alg12	624.814	-0.171372	0.168176	-1.019	0.308201	0.992356
Alg13	244.801	0.147185	0.210404	0.699534	0.484219	0.992356
Alg14	26.222	-0.261943	0.186238	-1.4065	0.159577	0.992356
Alg3	159.531	-0.0562912	0.212575	-0.264806	0.791159	0.992356
Alg5	1135.5	-0.172364	0.113428	-1.51959	0.128613	0.992356
Alg6	400.878	-0.175077	0.184374	-0.949577	0.342327	0.992356
Alg8	1515.14	-0.0383078	0.166337	-0.230302	0.817857	0.992356
Alg9	169.618	0.0957127	0.20943	0.457015	0.64766	0.992356
Alkbh2	171.182	-0.112888	0.207514	-0.544002	0.58644	0.992356
Alkbh3	274.852	-0.145495	0.191171	-0.761072	0.446614	0.992356
Alkbh4	650.479	0.121198	0.165783	0.731066	0.464739	0.992356
Alkbh6	297.931	-0.0739828	0.185704	-0.39839	0.690342	0.992356
Alkbh7	465.903	-0.316663	0.192567	-1.64443	0.100087	0.992356
Alkbh8	892.555	0.0272238	0.141376	0.192563	0.847301	0.992356
Alms1	339.439	0.0518028	0.189912	0.272772	0.785029	0.992356
Alox12	21.916	-0.112881	0.18165	-0.621424	0.534321	0.992356
Alox15	3.12188	-0.0197473	0.0593305	-0.332836	0.739258	0.992356
Alox5	2.36684	0.0720718	0.0590391	1.22075	0.222182	0.992356
Alox8	55.672	-0.196058	0.210987	-0.929243	0.352763	0.992356
Aloxe3	2.68629	0.0358224	0.0591901	0.60521	0.54504	0.992356
Alpk1	6.53768	-0.0510252	0.0690771	-0.738671	0.460107	0.992356
Alpk2	17.0284	-0.0650701	0.095823	-0.679066	0.497096	0.992356
Alpk3	5.21388	0.102767	0.114552	0.897126	0.369652	0.992356
Alpl	0.225733	0.0358254	0.0551771	0.649279	0.516158	0.992356
Als2cl	32.6778	-0.0702729	0.165963	-0.423424	0.671986	0.992356
Als2cr12	5.39828	0.063294	0.143365	0.441488	0.65886	0.992356
Alx4	11.336	-0.156419	0.19937	-0.784566	0.432708	0.992356
Alyref	10404.8	-0.140966	0.125051	-1.12727	0.259629	0.992356
Alyref2	202.984	-0.077041	0.18397	-0.418769	0.675385	0.992356
Amacr	132.095	-0.254578	0.211497	-1.2037	0.228706	0.992356
Ambn	3.11237	-0.0486229	0.0593136	-0.81976	0.412353	0.992356
Ambra1	1182.47	0.297083	0.199051	1.4925	0.135569	0.992356
Amd2	74.5062	-0.28777	0.212445	-1.35456	0.175557	0.992356
Amdhd1	30.1361	0.172559	0.175919	0.980901	0.326641	0.992356
Amelx	0.506435	0.019897	0.0554959	0.358531	0.719946	0.992356
Amer1	249.49	0.0652857	0.202683	0.322107	0.747371	0.992356
Amfr	5.9964	-0.0597761	0.109439	-0.546205	0.584925	0.992356
Amh	0.338634	0.0462293	0.0552275	0.83707	0.402553	0.992356
Amhr2	0.420457	0.0487554	0.0552502	0.882447	0.377535	0.992356
Amigo1	27.5649	0.0741519	0.162033	0.457635	0.647215	0.992356
Ammecr1	263.328	0.262139	0.212706	1.2324	0.2178	0.992356
Ammecr1l	1674.57	0.163533	0.111568	1.46578	0.142709	0.992356
Amn	9.1051	-0.10615	0.122884	-0.863817	0.387688	0.992356
Amn1	313.937	-0.17381	0.162046	-1.07259	0.283454	0.992356
Amot	7.9657	0.206484	0.193108	1.06926	0.28495	0.992356
Amotl1	35.6293	-0.13309	0.174391	-0.76317	0.445362	0.992356
Amotl2	6.32311	0.153514	0.122479	1.25339	0.210064	0.992356
Ampd1	0.41892	0.0281419	0.0552445	0.509406	0.610468	0.992356
Ampd2	1728.18	0.270484	0.197754	1.36778	0.171381	0.992356
Ampd3	54.4076	-0.0439152	0.148239	-0.296246	0.767042	0.992356
Amt	14.6111	-0.136653	0.166844	-0.819045	0.412761	0.992356
Amtn	0.420457	0.0487554	0.0552502	0.882447	0.377535	0.992356
Amy1	1.83608	-0.0475736	0.0586933	-0.810547	0.417626	0.992356
Amy2a1	6.60521	-0.0318837	0.0598012	-0.533162	0.593921	0.992356
Amy2a5	6.16908	0.108498	0.0784051	1.38382	0.166414	0.992356
Amz1	47.5715	0.15998	0.165393	0.967272	0.333408	0.992356
Amz2	2271.03	-0.0553712	0.179014	-0.309313	0.757084	0.992356
Anapc10	1089.23	-0.204817	0.148572	-1.37857	0.168026	0.992356
Anapc11	2195.06	-0.170039	0.174012	-0.977167	0.328486	0.992356
Anapc16	1692.68	-0.214044	0.143566	-1.49092	0.135984	0.992356
Anapc4	1954.72	-0.0825866	0.135591	-0.609087	0.542467	0.992356
Anapc5	18498.2	0.0881495	0.112009	0.786984	0.431291	0.992356
Ang	8.77104	-0.200578	0.136239	-1.47225	0.140953	0.992356
Angel1	201.948	0.0746669	0.206217	0.362079	0.717293	0.992356
Angel2	526.068	-0.039724	0.174863	-0.227172	0.82029	0.992356
Angpt1	9.77137	0.176532	0.0931612	1.89491	0.0581039	0.992356
Angptl1	87.5164	-0.261662	0.18559	-1.40989	0.158571	0.992356
Angptl2	58.1298	0.041827	0.11201	0.373421	0.708835	0.992356
Angptl3	2.02703	0.0340996	0.0588569	0.579364	0.562344	0.992356
Angptl4	164.961	0.0933187	0.188749	0.494405	0.62102	0.992356
Angptl6	54.2379	-0.0516182	0.211078	-0.244546	0.806808	0.992356
Angptl7	71.114	-0.321237	0.212487	-1.5118	0.130586	0.992356
Ank	465.355	0.0758753	0.20642	0.367577	0.713189	0.992356
Ank1	53.7217	-0.0692333	0.209399	-0.330629	0.740925	0.992356
Ank2	2.95112	-0.0260936	0.0972175	-0.268404	0.788388	0.992356
Ank3	28.6499	-0.103118	0.139634	-0.738489	0.460217	0.992356
Ankhd1	3622.57	0.303746	0.159146	1.90859	0.0563146	0.992356
Ankib1	270.047	0.245741	0.200965	1.2228	0.221404	0.992356
Ankle1	2547.7	-0.0876599	0.175889	-0.498381	0.618215	0.992356
Ankmy1	11.3538	0.0170387	0.0779334	0.218631	0.826937	0.992356
Ankrd1	0.496156	0.0600367	0.0554193	1.08332	0.278667	0.992356
Ankrd10	1494.36	0.135736	0.211626	0.641395	0.521266	0.992356
Ankrd11	2933.55	-0.115488	0.120996	-0.954472	0.339845	0.992356
Ankrd12	1132.79	-0.0740223	0.135021	-0.548228	0.583535	0.992356
Ankrd13a	407.805	0.047677	0.193412	0.246505	0.805291	0.992356
Ankrd13b	5.15299	0.0979452	0.0836978	1.17022	0.241911	0.992356
Ankrd13c	829.282	0.297666	0.191879	1.55133	0.120823	0.992356
Ankrd13d	42.6615	-0.128904	0.211273	-0.61013	0.541776	0.992356
Ankrd16	278.423	0.234947	0.194717	1.20661	0.227584	0.992356
Ankrd2	1.93933	-0.0477071	0.0587727	-0.811722	0.416951	0.992356
Ankrd23	218.094	-0.204634	0.194157	-1.05396	0.291901	0.992356
Ankrd26	1007.96	0.0602726	0.170371	0.353773	0.723509	0.992356
Ankrd27	225.246	0.0787861	0.182472	0.431771	0.665908	0.992356
Ankrd28	734.841	0.265539	0.199075	1.33386	0.182248	0.992356
Ankrd29	37.9726	-0.121766	0.161294	-0.754936	0.450287	0.992356
Ankrd33b	176.611	-0.145088	0.21111	-0.687262	0.491918	0.992356
Ankrd34a	1.24242	-0.0463955	0.057987	-0.800101	0.423652	0.992356
Ankrd34b	0.207212	-0.0176392	0.0551771	-0.319684	0.749208	0.992356
Ankrd34c	4.43251	-0.0466957	0.118204	-0.395042	0.692812	0.992356
Ankrd35	2.89302	0.0101022	0.0592542	0.17049	0.864625	0.992356
Ankrd37	375.625	0.121377	0.198324	0.612016	0.540527	0.992356
Ankrd39	542.992	0.110506	0.2126	0.519783	0.603215	0.992356
Ankrd40	2324.75	0.153986	0.105898	1.4541	0.145919	0.992356
Ankrd42	1.54506	0.0370327	0.0584825	0.633227	0.526585	0.992356
Ankrd44	2554.35	0.101411	0.203608	0.498071	0.618434	0.992356
Ankrd45	0.828849	-0.0447405	0.0569769	-0.78524	0.432313	0.992356
Ankrd46	1129.09	0.133692	0.0969102	1.37954	0.167728	0.992356
Ankrd49	691.304	0.0770819	0.154585	0.498639	0.618034	0.992356
Ankrd50	232.72	0.307954	0.202356	1.52184	0.128048	0.992356
Ankrd52	458.504	0.147758	0.185218	0.797752	0.425014	0.992356
Ankrd53	1.96052	-0.0156482	0.0626871	-0.249624	0.802878	0.992356
Ankrd54	156.45	-0.346207	0.181273	-1.90986	0.0561514	0.992356
Ankrd6	16.6441	-0.0264042	0.0634993	-0.415819	0.677542	0.992356
Ankrd61	7.93159	0.184853	0.158962	1.16288	0.244879	0.992356
Ankrd63	1.43985	-0.0469059	0.0582942	-0.80464	0.421027	0.992356
Ankrd7	4.43045	-0.0727769	0.0739912	-0.983589	0.325318	0.992356
Ankrd9	262.114	-0.0327626	0.185092	-0.177007	0.859503	0.992356
Anks1	332.3	0.252066	0.206373	1.22141	0.221931	0.992356
Anks1b	2.03933	-0.0260928	0.0587203	-0.444358	0.656784	0.992356
Anks4b	5.47801	-0.182645	0.169426	-1.07802	0.281026	0.992356
Anks6	7.3481	-0.0495258	0.059841	-0.827622	0.407884	0.992356
Ankub1	24.2553	0.0456289	0.187032	0.243964	0.807259	0.992356
Ankzf1	741.727	-0.0726622	0.204264	-0.355727	0.722045	0.992356
Ano10	631.108	0.204883	0.165525	1.23778	0.215797	0.992356
Ano7	32.921	-0.19143	0.115146	-1.6625	0.0964123	0.992356
Ano8	147.147	0.184707	0.212651	0.868592	0.38507	0.992356
Ano9	1.36194	0.0426903	0.0582129	0.733348	0.463346	0.992356
Anp32a	236.843	-0.109667	0.188913	-0.580516	0.561567	0.992356
Anp32b	16716.8	0.0560313	0.134176	0.417595	0.676243	0.992356
Anpep	4.38855	-0.020451	0.0812891	-0.251584	0.801363	0.992356
Antxr2	94.7622	-0.0992902	0.196552	-0.505159	0.613447	0.992356
Anxa1	306.253	-0.187554	0.210104	-0.892672	0.372033	0.992356
Anxa10	3.45873	0.0369856	0.0594172	0.622474	0.53363	0.992356
Anxa11	9.09036	0.0216913	0.0613891	0.353341	0.723833	0.992356
Anxa2	153.666	-0.10222	0.193807	-0.527434	0.597892	0.992356
Anxa3	3.69333	0.0596166	0.0864055	0.689963	0.490217	0.992356
Anxa4	122.07	0.152036	0.212655	0.714941	0.474646	0.992356
Anxa5	0.186469	-0.0176392	0.0551771	-0.319684	0.749208	0.992356
Anxa6	3595.3	-0.0928426	0.192765	-0.481637	0.630064	0.992356
Anxa7	1490.78	-0.0660468	0.169119	-0.390533	0.696142	0.992356
Anxa9	90.114	-0.0893641	0.184965	-0.483141	0.628996	0.992356
Aoah	7.87018	-0.083815	0.125486	-0.667923	0.504183	0.992356
Aoc3	0.686988	-0.0120829	0.0563398	-0.214464	0.830185	0.992356
Ap1ar	1585.73	-0.105143	0.184993	-0.568362	0.569789	0.992356
Ap1b1	11.2096	0.0509335	0.0857745	0.593807	0.552641	0.992356
Ap1g2	876.296	-0.113026	0.177055	-0.638365	0.523236	0.992356
Ap1m1	103.716	-0.15109	0.20904	-0.722782	0.469814	0.992356
Ap1m2	136.519	-0.328353	0.212205	-1.54734	0.121781	0.992356
Ap1s3	170.657	-0.186773	0.212728	-0.877991	0.379948	0.992356
Ap2a1	650.459	0.096778	0.195403	0.495275	0.620406	0.992356
Ap2a2	2.39343	-0.0686795	0.0797598	-0.86108	0.389194	0.992356
Ap2m1	3114.84	-0.0498927	0.100358	-0.497147	0.619085	0.992356
Ap2s1	3706.01	-0.163289	0.162678	-1.00376	0.315495	0.992356
Ap3s2	1630.66	-0.257373	0.152085	-1.69229	0.0905906	0.992356
Ap4b1	1354.25	-0.0575041	0.17104	-0.336203	0.736717	0.992356
Ap4e1	25.8413	0.0816342	0.18775	0.434803	0.663706	0.992356
Ap4m1	77.5493	-0.152701	0.201643	-0.757285	0.448879	0.992356
Ap4s1	944.415	-0.156773	0.162675	-0.963716	0.335188	0.992356
Ap5b1	527.004	0.301396	0.212569	1.41788	0.156227	0.992356
Ap5m1	1598.93	0.0644474	0.183949	0.350354	0.726073	0.992356
Ap5s1	647.141	0.0483641	0.189185	0.255644	0.798226	0.992356
Apaf1	739.216	0.0721054	0.196486	0.366974	0.713638	0.992356
Apba1	9.70825	0.0793461	0.101345	0.782928	0.43367	0.992356
Apba2	49.9189	-0.340898	0.212777	-1.60214	0.109125	0.992356
Apba3	1061.66	0.229138	0.120325	1.90432	0.0568688	0.992356
Apc	617.127	0.103314	0.212753	0.485607	0.627246	0.992356
Apc2	21.1668	-0.0649898	0.101632	-0.639463	0.522522	0.992356
Apcdd1	0.380481	-0.0336928	0.0552269	-0.610078	0.54181	0.992356
Apcs	1.00227	0.0220033	0.05759	0.382068	0.702411	0.992356
Apeh	3154.19	0.0406805	0.11053	0.36805	0.712836	0.992356
Apex1	143.203	-0.199914	0.202264	-0.988385	0.322964	0.992356
Aph1a	725.652	-0.142719	0.181483	-0.786402	0.431632	0.992356
Aph1c	57.0452	0.185958	0.187301	0.992829	0.320793	0.992356
Api5	10670.4	0.224021	0.128235	1.74695	0.0806459	0.992356
Apip	1222.96	-0.105324	0.181186	-0.581305	0.561035	0.992356
Aplf	486.214	-0.337921	0.187921	-1.79821	0.0721436	0.992356
Apln	8.9279	-0.0184071	0.0713886	-0.257843	0.796528	0.992356
Aplp1	8.53608	0.0129641	0.0604228	0.214556	0.830114	0.992356
Apmap	1545.49	-0.0599254	0.107835	-0.555715	0.578406	0.992356
Apoa2	7.52081	-0.0506638	0.130637	-0.387822	0.698148	0.992356
Apobec1	6495.28	0.121149	0.193379	0.626484	0.530997	0.992356
Apobec2	25.6267	0.214312	0.207084	1.0349	0.300713	0.992356
Apobec4	0.0992312	0.0111494	0.0551771	0.202066	0.839865	0.992356
Apoc1	0.207212	-0.0176392	0.0551771	-0.319684	0.749208	0.992356
Apoc2	4.41878	0.0328603	0.0814695	0.403345	0.686694	0.992356
Apoc4	12.0793	0.124783	0.153582	0.81249	0.41651	0.992356
Apod	6.6905	-0.0829504	0.159353	-0.520546	0.602683	0.992356
Apoe	14059.5	0.0834499	0.145677	0.572841	0.566752	0.992356
Apof	8.14317	0.156823	0.110556	1.41849	0.156048	0.992356
Apol10a	1.58013	0.0706026	0.0584866	1.20716	0.227372	0.992356
Apold1	25.1981	-0.178162	0.178594	-0.997579	0.318484	0.992356
Apom	4.53724	0.0783894	0.118996	0.658758	0.510051	0.992356
Apon	42.4922	-0.0912552	0.184314	-0.495107	0.620524	0.992356
Apoo	1270.6	-0.215929	0.182546	-1.18287	0.236861	0.992356
Apool	1119.84	-0.102751	0.165806	-0.619708	0.53545	0.992356
Apopt1	129.777	-0.096795	0.212172	-0.45621	0.648239	0.992356
App	365.868	-0.352871	0.202121	-1.74584	0.0808385	0.992356
Appl1	1688.19	0.169762	0.135208	1.25556	0.209276	0.992356
Appl2	10.3467	0.0417868	0.131846	0.316936	0.751292	0.992356
Aprt	1641.45	-0.127739	0.162776	-0.784751	0.4326	0.992356
Aptx	741.009	-0.128544	0.186503	-0.689232	0.490677	0.992356
Aqp11	2.83257	0.0221667	0.0849486	0.260942	0.794137	0.992356
Aqp12	0.105114	0.0111494	0.0551771	0.202066	0.839865	0.992356
Aqp3	27.8459	-0.0331488	0.151542	-0.218743	0.82685	0.992356
Aqp4	2.40941	0.0332347	0.137992	0.240845	0.809675	0.992356
Aqp9	1.27654	0.0695442	0.0580823	1.19734	0.231175	0.992356
Aqr	149.771	0.141173	0.152249	0.927249	0.353797	0.992356
Ar	5.16382	-0.149824	0.132921	-1.12716	0.259674	0.992356
Araf	1128.82	-0.0447273	0.155847	-0.286995	0.774116	0.992356
Arap1	3385.75	0.199807	0.153184	1.30436	0.192111	0.992356
Arap2	838.841	-0.228349	0.206182	-1.10751	0.268075	0.992356
Arc	18.712	-0.0438532	0.133686	-0.328031	0.742888	0.992356
Areg	6.38788	-0.0327302	0.0657744	-0.497613	0.618757	0.992356
Arel1	774.827	0.0350051	0.199298	0.175642	0.860575	0.992356
Arf1	18689.2	-0.0961736	0.0792075	-1.2142	0.224672	0.992356
Arf4	6601.54	-0.0902732	0.116883	-0.772337	0.439915	0.992356
Arf5	1366.53	-0.0514399	0.12672	-0.405933	0.684792	0.992356
Arf6	8622.17	0.0410255	0.0820765	0.499844	0.617185	0.992356
Arfgap1	463.152	0.218362	0.123688	1.76542	0.0774927	0.992356
Arfgap2	1552.5	0.146602	0.141548	1.03571	0.300339	0.992356
Arfgef1	1215.53	-0.107181	0.176266	-0.608067	0.543143	0.992356
Arfgef3	8.83309	-0.232349	0.137086	-1.69492	0.0900914	0.992356
Arfip1	1269.75	0.104125	0.165614	0.628722	0.529531	0.992356
Arfip2	611.25	0.0940377	0.148319	0.634025	0.526065	0.992356
Arfrp1	2024.99	-0.11125	0.125708	-0.884988	0.376163	0.992356
Arg1	419.789	0.138558	0.13506	1.0259	0.304939	0.992356
Arg2	9.70495	-0.0922198	0.121358	-0.759897	0.447316	0.992356
Arglu1	1245.3	-0.0843331	0.145129	-0.581091	0.561179	0.992356
Arhgap10	69.786	-0.0538929	0.204143	-0.263996	0.791783	0.992356
Arhgap12	1751.19	0.334951	0.176994	1.89245	0.0584316	0.992356
Arhgap15	3046.27	-0.0704306	0.140966	-0.499628	0.617337	0.992356
Arhgap18	144.414	0.162655	0.203841	0.79795	0.424899	0.992356
Arhgap19	349.857	0.106968	0.207381	0.515804	0.605991	0.992356
Arhgap21	631.902	0.0690806	0.210788	0.327725	0.74312	0.992356
Arhgap23	20.9435	0.116444	0.153701	0.757598	0.448691	0.992356
Arhgap24	328.875	-0.110479	0.212671	-0.519485	0.603423	0.992356
Arhgap26	1290.1	0.0568219	0.165737	0.342844	0.731716	0.992356
Arhgap27	409.335	0.0650016	0.196133	0.331416	0.74033	0.992356
Arhgap28	2.74716	0.017539	0.0592199	0.296168	0.767102	0.992356
Arhgap29	96.0186	0.104301	0.166558	0.626214	0.531174	0.992356
Arhgap32	15.9532	0.0684406	0.111125	0.615888	0.537969	0.992356
Arhgap33	360.047	0.0818571	0.193958	0.422035	0.673	0.992356
Arhgap35	77.373	0.0216339	0.0611976	0.35351	0.723706	0.992356
Arhgap39	204.174	-0.196139	0.208876	-0.93902	0.34772	0.992356
Arhgap4	3364.1	0.195585	0.161385	1.21192	0.225545	0.992356
Arhgap44	2.47814	0.0208262	0.0591059	0.352355	0.724572	0.992356
Arhgap45	15534.1	0.190398	0.121899	1.56194	0.118303	0.992356
Arhgap5	216.096	-0.149469	0.210006	-0.711737	0.476628	0.992356
Arhgap6	296.333	-0.230867	0.202687	-1.13903	0.254691	0.992356
Arhgdia	24588.2	0.0210251	0.0984889	0.213476	0.830955	0.992356
Arhgdib	11900.5	-0.130285	0.140495	-0.927327	0.353757	0.992356
Arhgdig	9.94468	0.192862	0.137982	1.39774	0.162192	0.992356
Arhgef1	6103.89	0.103476	0.132074	0.783471	0.43335	0.992356
Arhgef10	91.2127	-0.346601	0.20275	-1.7095	0.0873589	0.992356
Arhgef10l	17.6355	-0.037298	0.0846233	-0.440754	0.659391	0.992356
Arhgef11	279.681	-0.0684916	0.212765	-0.321912	0.747519	0.992356
Arhgef12	837.28	0.0530648	0.179781	0.295163	0.767869	0.992356
Arhgef16	0.621637	-0.0431791	0.0560038	-0.771004	0.440705	0.992356
Arhgef17	3.98456	-0.0468414	0.0595228	-0.786949	0.431312	0.992356
Arhgef18	6.72008	0.0476321	0.140796	0.338305	0.735134	0.992356
Arhgef19	0.399327	0.0251726	0.0552436	0.455665	0.648631	0.992356
Arhgef2	1234.5	-0.150009	0.160992	-0.93178	0.35145	0.992356
Arhgef25	2.14528	-0.0690312	0.0813753	-0.848306	0.396267	0.992356
Arhgef3	1502.79	0.0565469	0.208334	0.271424	0.786065	0.992356
Arhgef33	4.36117	-0.0564723	0.102158	-0.552793	0.580405	0.992356
Arhgef37	0.285361	-0.0258645	0.0551771	-0.468755	0.639245	0.992356
Arhgef38	0.108005	-0.0094139	0.0551771	-0.170612	0.864529	0.992356
Arhgef4	27.9982	-0.193929	0.197033	-0.984246	0.324995	0.992356
Arhgef5	0.279703	-0.0258645	0.0551771	-0.468755	0.639245	0.992356
Arhgef7	76.7646	0.0452236	0.212699	0.212618	0.831625	0.992356
Arhgef9	7.51783	0.0838259	0.086913	0.964481	0.334805	0.992356
Arid1a	3340.18	0.139013	0.13462	1.03263	0.301777	0.992356
Arid3a	1693.17	0.147852	0.125367	1.17935	0.238258	0.992356
Arid3b	1525.68	-0.074384	0.135897	-0.547354	0.584136	0.992356
Arid3c	0.105114	0.0111494	0.0551771	0.202066	0.839865	0.992356
Arid4a	729.074	-0.0965851	0.127173	-0.759478	0.447567	0.992356
Arid4b	2120.7	-0.0600541	0.144956	-0.414293	0.67866	0.992356
Arid5a	1863.27	-0.111544	0.168177	-0.663252	0.507169	0.992356
Arid5b	682.32	-0.0681581	0.183013	-0.372422	0.709579	0.992356
Arih2	609.63	0.0759681	0.180413	0.421079	0.673697	0.992356
Arl1	3618.14	-0.179923	0.12905	-1.39421	0.163254	0.992356
Arl11	14.7262	0.106774	0.201399	0.53016	0.596001	0.992356
Arl13a	7.13401	0.0592404	0.102377	0.578651	0.562825	0.992356
Arl13b	140.135	-0.0467074	0.208721	-0.223779	0.82293	0.992356
Arl14	0.648029	-0.0433914	0.0561373	-0.772952	0.439551	0.992356
Arl14ep	71.2204	-0.0572635	0.182202	-0.314286	0.753304	0.992356
Arl15	235.439	0.129403	0.207402	0.623923	0.532678	0.992356
Arl16	573.723	0.0590614	0.154183	0.383061	0.701674	0.992356
Arl2	462.671	-0.119525	0.126591	-0.944189	0.345073	0.992356
Arl2bp	62.7619	0.103349	0.212207	0.487019	0.626245	0.992356
Arl3	506.248	-0.125761	0.170482	-0.737679	0.46071	0.992356
Arl4a	647.303	-0.110554	0.157046	-0.703954	0.481461	0.992356
Arl4c	24.1936	-0.196484	0.186678	-1.05253	0.292556	0.992356
Arl4d	33.0144	-0.042369	0.130662	-0.324263	0.745739	0.992356
Arl5a	6017.95	0.257983	0.162187	1.59065	0.111688	0.992356
Arl5b	269.531	0.323716	0.184138	1.75801	0.0787452	0.992356
Arl6	31.8694	0.0972812	0.148048	0.657091	0.511122	0.992356
Arl6ip1	18224.3	-0.104569	0.0806872	-1.29597	0.194985	0.992356
Arl6ip4	150.418	-0.157351	0.174708	-0.900654	0.367772	0.992356
Arl6ip5	1562.86	-0.0805852	0.106047	-0.759899	0.447315	0.992356
Arl8b	4891.43	0.0288406	0.136055	0.211977	0.832125	0.992356
Arl9	3.03652	-0.0503842	0.092786	-0.543015	0.587119	0.992356
Armc10	40.6248	-0.212572	0.20277	-1.04834	0.29448	0.992356
Armc12	0.954794	-0.0453803	0.0573699	-0.791012	0.428937	0.992356
Armc2	34.1728	0.0731219	0.195886	0.373287	0.708935	0.992356
Armc3	41.822	-0.313853	0.188356	-1.66628	0.0956585	0.992356
Armc5	1305.15	0.160838	0.14709	1.09347	0.274189	0.992356
Armc6	1.83908	-0.0478324	0.077377	-0.618173	0.536461	0.992356
Armc7	390.741	0.109923	0.208855	0.526314	0.59867	0.992356
Armc8	395.744	0.0668065	0.203605	0.328119	0.742822	0.992356
Armc9	114.199	-0.0506675	0.212173	-0.238803	0.811258	0.992356
Armcx1	8.21804	0.0352602	0.0816322	0.43194	0.665785	0.992356
Armcx2	216.538	-0.212127	0.211519	-1.00287	0.315922	0.992356
Armcx3	384.294	-0.0757495	0.211945	-0.357401	0.720792	0.992356
Armcx4	15.7943	-0.0277353	0.114299	-0.242656	0.808272	0.992356
Armcx5	303.126	0.1618	0.205039	0.789117	0.430043	0.992356
Armcx6	18.2138	0.163403	0.108279	1.5091	0.131274	0.992356
Arnt	173.389	-0.157882	0.212421	-0.74325	0.457331	0.992356
Arnt2	4.77911	-0.0491552	0.0596201	-0.824475	0.40967	0.992356
Arntl	1220.01	-0.254269	0.176001	-1.4447	0.148543	0.992356
Arntl2	9.6263	-0.0774557	0.171881	-0.450637	0.652251	0.992356
Arpc1a	122.718	0.0739154	0.20512	0.360352	0.718584	0.992356
Arpc1b	18439.3	-0.019219	0.0930134	-0.206626	0.836302	0.992356
Arpc2	25908	-0.132186	0.137833	-0.959024	0.337546	0.992356
Arpc3	55.9594	-0.0791678	0.20739	-0.381734	0.702658	0.992356
Arpc4	14086.4	-0.0397759	0.108242	-0.367472	0.713267	0.992356
Arpc5	101.151	-0.277107	0.211931	-1.30753	0.191032	0.992356
Arpc5l	18911.7	-0.117977	0.14258	-0.827449	0.407983	0.992356
Arpin	4.88443	-0.0352553	0.134003	-0.263094	0.792478	0.992356
Arpp19	3558.42	-0.234097	0.155076	-1.50956	0.131155	0.992356
Arrb1	59.133	-0.104222	0.146119	-0.713269	0.475679	0.992356
Arrb2	580.543	0.0308653	0.17058	0.180943	0.856413	0.992356
Arrdc1	1296.25	-0.165444	0.155434	-1.0644	0.287149	0.992356
Arrdc2	1.18805	-0.0462481	0.0578979	-0.798787	0.424414	0.992356
Arrdc3	834.683	-0.232149	0.212315	-1.09342	0.274211	0.992356
Arrdc4	3.06638	0.0224652	0.0662611	0.33904	0.73458	0.992356
Arrdc5	6.31592	0.0347708	0.0781575	0.444881	0.656406	0.992356
Arsa	480.222	-0.0483549	0.149249	-0.323988	0.745947	0.992356
Arsb	390.925	0.0331846	0.188895	0.175678	0.860547	0.992356
Arsg	45.7282	0.139084	0.131723	1.05588	0.291023	0.992356
Arsi	14.668	-0.0690579	0.070703	-0.976733	0.328701	0.992356
Arsk	265.264	-0.0706049	0.204848	-0.34467	0.730342	0.992356
Art1	2.11985	-0.0479289	0.0588863	-0.813923	0.415689	0.992356
Art2b	58.5506	-0.0390645	0.197635	-0.19766	0.843311	0.992356
Art3	26.8571	-0.0617405	0.127958	-0.482507	0.629446	0.992356
Art4	56.4372	-0.0557542	0.170583	-0.326844	0.743786	0.992356
Art5	22.5369	-0.0905644	0.132153	-0.685298	0.493156	0.992356
Arv1	196.249	0.165896	0.173195	0.957856	0.338136	0.992356
Arvcf	175.35	-0.132636	0.210116	-0.631252	0.527876	0.992356
Arxes2	14.806	-0.0917339	0.101868	-0.900518	0.367845	0.992356
As3mt	1181.77	-0.198533	0.153153	-1.29631	0.19487	0.992356
Asah2	40.331	0.0410851	0.175067	0.234682	0.814456	0.992356
Asap1	4542.43	0.17714	0.175002	1.01222	0.311435	0.992356
Asap2	21.1017	-0.057442	0.0931129	-0.616907	0.537296	0.992356
Asap3	2.57224	0.0723042	0.0591274	1.22285	0.221385	0.992356
Asb1	448.907	-0.113994	0.204426	-0.557632	0.577096	0.992356
Asb14	2.37282	0.0346005	0.0858781	0.402902	0.68702	0.992356
Asb15	1.41549	0.02295	0.081821	0.28049	0.779101	0.992356
Asb16	0.647836	0.0104896	0.0561982	0.186654	0.851932	0.992356
Asb17	6.55015	-0.117266	0.107551	-1.09033	0.275568	0.992356
Asb18	99.923	0.085131	0.211661	0.402205	0.687533	0.992356
Asb2	287.202	-0.121251	0.208925	-0.580358	0.561673	0.992356
Asb3	757.16	-0.167118	0.144563	-1.15602	0.247671	0.992356
Asb4	0.380481	-0.0336928	0.0552269	-0.610078	0.54181	0.992356
Asb5	9.14779	-0.0315202	0.0895575	-0.351955	0.724872	0.992356
Asb6	1524.31	0.0332905	0.13744	0.242218	0.808611	0.992356
Asb8	1428.04	0.121768	0.176414	0.690242	0.490042	0.992356
[truncated: 14,775 more rows]
